# Supplementary material for: Absence of the primary cilia formation gene Talpid3 impairs muscle stem cell function
Source: Commun Biol. 2023 Nov 4;6:1121. doi: 10.1038/s42003-023-05503-9 (PMC10625638; doi:10.1038/s42003-023-05503-9)
Supplement: Supplementary file 3 — Supplementary Data 1 [file 42003_2023_5503_MOESM3_ESM.xlsx]

## Sheet: Fig 1c
	Control			TA3iSC-KO
0 hr	32.986	33.7907	35.9612	21.7197	15.8915	34.9924
48 hr	19.1768	10.1937	12.5153	19.8957	3.6604	7.14865
96 hr	56.5238	65.5236	56.2887	19.8005	22.1518	13.048
			*<0.05

## Sheet: fig1d
	Control			TA3iSC-KO
	0 hr	48 hr	96 hr	0 hr	48 hr	96 hr
	7	4	14	7	14	3
	8	6	15	8	10	3
	5	2	7	4	14	7
	2	7	12	9	16	7
	11	11	10	8	6	10
	8	8	7	9	9	12
	9	2	7	7	18	9
	7	3	20	6	13	21
	1	1	25	11	14	9
	9	5	11	6	4	12
	5	10	22	3	18	18
	6	12	6	14	3	10
	9	2	17	16	11	9
	7	3	12	13	13	11
	8	3	26	7	19	7
	9	5	25	11	7	11
	5	11	16	8	9	3
	7	9	35	7	15	17
	7	17	33	6	13	30
	7	3	14	10	4	15
	7	17	5	9	15	28
	3	3	17	8	3	18
	4	5	21	8	6	17
	5	8	14	7	6	17
	7	11	25	8	1	27
	5	0	13	9	4	33
	4	13	11	11	5	37
	2	3	5	7	7	22
	3	6	16	10	3	15
	4	8	29	7	11	45
	5	3	59	10	13	12
	8	4	13	8	1	23
	4	3	33	14	3	10
	7	4	26	8	11	8
	4	6	10	10	10	17
	8	6	13	7	7	23
	5	7	33	10	3	12
	7	9	22	7	4	10
	5	21	21	7	6	25
	4	7	39	6	8	12
	5	10	14	5	12	21
	14	6	26	7	10	11
	14	9	47	13	5	36
	8	12	23	6	2	10
	5	21		9	6	20
	7	3		3	3	9
	13	17		8	11	4
	13	16		11	6	2
	8	20		7	6	5
	5	9		6	6	4
	5	15		1	15	10
	12	8		3	1	9
	15	7		8	9	8
	4	16		5	7	15
	16	6		3	12	9
	7	7		4	6	17
	8	11		4	8	0
	5	8		6	8	5
	8				9	13
	11				6	15
	5				9	10
	10				9	1
	12				13	5
	11					13
	9					1
	0
		7
		8
		4
		9
		8
		9
		7
		6
		11
		6
		3
		14
		16
		13
		7
		11
		8
		7
		6
		10
		9
		8
		8
		7
		8
		9
		11
		7
		10
		7
		10
		8
		14
		8
		10
		7
		10
		7
		7
		6
		5
		7
		13
		6
		9
		3
		8
		11
		7
		6
		1
		3
		8
		5
		3
		4
		4
		6

## Sheet: fig 2b
Number of nuclei/cluster					Number of clusters/fiber
	Control	TA3iSC-KO			Control	TA3iSC-KO
	4.27273	4.34			3	4.16667
	7.62069	5.08696			2.63636	4.18182
	5.0303	4.05263			3	2.71429
	6.68966	4.05714			2.63636	2.91667
	5.74286	4.15385			3.88889	3.9
	4.47872	4.6			9.4	3
	4.74359	4.25974			3.9	5.5
	4.52778	4.55319			3.27273	4.27273
	5.26471	4.54717			3.09091	4.41667
	*<0.05

## Sheet: fig 2 d
Pax7+		myod+		Pax7+ myoD+		Total				Pax7+		myod+		Pax7+ myoD+
Control	TA3iSC-KO	Control	TA3iSC-KO	Control	TA3iSC-KO	Control	TA3iSC-KO			Control	TA3iSC-KO	Control	TA3iSC-KO	Control	TA3iSC-KO
2	4	4	11	9	7	15	22			16.3158	15.2941	68.4211	53.7255	15.2632	30.9804
0	9	10	17	2	8	12	34			17.1674	15.0215	42.4893	54.0772	40.3433	30.9013
6	2	9	14	5	1	20	17			7.54717	15.3846	66.3808	49.6504	26.072	34.965
2	0	9	17	5	10	16	27			25.9424	12.5668	38.1375	58.2888	35.9202	29.1444
4	1	10	9	0	5	14	15			13.6792	16.8682	50.9434	59.9893	35.3774	23.1425
8	3	25	19	3	12	36	34			16.6667	17.3228	48.4234	58.6614	34.9099	24.0158
3	3	14	9	4	8	21	20			11.2069	14.2857	43.1034	60.2484	45.6897	25.4658
1	4	12	15	0	13	13	32			10.9524	11.9898	33.0952	45.4082	55.9524	42.602
0	7	22	12	0	5	22	24			13.9726	20.5128	36.7123	41.5385	49.3151	37.9487
0	6	15	14	1	10	16	30
20	5	15	22	25	10	60	37
3	5	27	34	10	16	40	55
17	6	17	35	48	6	82	47
8	0	30	4	32	2	70	6
5	0	33	13	19	3	57	16
23	2	10	3	42	4	75	9
7	1	20	6	12	1	39	8
6	0	36	15	26	9	68	24
11	5	38	24	21	14	70	43
0	6	26	34	2	10	28	50
3	2	5	3	3	4	11	9
6	3	17	18	17	13	40	34
0	9	4	21	2	14	6	44
2	0	21	3	18	3	41	6
3	0	16	0	6	2	25	2
7	5	23	4	2	2	32	11
1	1	28	21	17	12	46	34
0	2	17	1	9	0	26	3
7	6	6	23	12	0	25	29
16	1	27	19	31	5	74	25
12	6	24	29	16	12	52	47
2	6	2	23	7	34	11	63
16	5	31	39	33	14	80	58
12	9	8	19	6	6	26	34
11	5	21	24	10	8	42	37
5	5	9	22	15	25	29	52
21	4	25	20	13	5	59	29
15	0	19	6	19	1	53	7
3	1	17	13	5	13	25	27
8	0	16	17	16	3	40	20
0	0	14	4	10	0	24	4
0	0	0	9	4	1	4	10
3	8	10	17	13	1	26	26
0	2	2	11	3	2	5	15
3	4	15	0	3	5	21	9
12	0	27	5	21	0	60	5
10	1	24	15	28	3	62	19
9	3	36	6	21	2	66	11
0	3	16	16	0	7	16	26
26	12	39	28	19	20	84	60
16	1	23	17	26	4	65	22
5	2	33	11	13	5	51	18
2	6	26	35	19	10	47	51
3	2	5	3	15	3	23	8
3	0	13	10	14	2	30	12
0	3	10	6	4	3	14	12
1	12	11	17	25	5	37	34
1	3	10	15	12	6	23	24
9	8	12	32	30	6	51	46
2	4	20	8	13	8	35	20
4	9	8	23	14	6	26	38
2	3	17	19	21	17	40	39
6	7	23	36	21	18	50	61
8	1	22	6	9	0	39	7
6	3	17	25	10	16	33	44
5	8	9	22	19	5	33	35
11	0	10	8	18	0	39	8
0	2	5	11	22	3	27	16
9	8	19	26	25	26	53	60
7	3	11	30	18	12	36	45
3	7	15	10	19	9	37	26
4	4	20	13	26	15	50	32
1	5	12	31	18	29	31	65
1	2	23	18	43	16	67	36
5	9	15	12	27	28	47	49
11	7	38	22	41	12	90	41
22	0	26	5	100	17	148	22
3	0	17	4	20	4	40	8
17	0	37	4	58	8	112	12
6	3	35	8	36	3	77	14
13	5	29	7	37	8	79	20
6	3	13	13	12	8	31	24
2	11	19	11	16	8	37	30
7	1	23	4	21	4	51	9
15	2	31	6	19	10	65	18
15	2		5		3		10
	13		19		18		50

## Sheet: fig 2e
myoG+		myod+		myoG+ myoD+		Total				myoG+		myod+		myoG+ myoD+
Control	TA3iSC-KO	Control	TA3iSC-KO	Control	TA3iSC-KO	Control	TA3iSC-KO			Control	TA3iSC-KO	Control	TA3iSC-KO	Control	TA3iSC-KO
0	0	0	14	17	14	17	28			2.67176	2.73556	40.8397	57.4468	56.4885	39.8176
0	0	1	23	17	12	18	35			0.57971	1.02302	48.9855	40.1534	50.4348	58.8235
0	3	4	19	5	13	9	35			7.07547	0.589971	3.06604	15.0442	89.8585	84.3658
2	0	9	31	5	10	16	41			1.39949	0.791557	54.9618	56.4644	43.6387	42.7441
1	0	23	17	14	7	38	24			1.41343	7.84314	33.0389	44.1176	65.5477	48.0392
0	0	12	8	18	14	30	22			0.65703	3.18182	37.8449	58.1818	61.498	38.6364
1	0	14	14	8	5	23	19			2.29008	0.873362	61.0687	67.54	36.6412	31.5866
1	0	22	16	21	4	44	20			0	4.73538	75.5798	55.7103	24.4202	39.5543
1	3	13	20	9	3	23	26			0.903614	1.75953	65.7631	60.9971	33.3333	37.2434
0	2	5	6	16	11	21	19
1	1	4	17	18	22	23	40
0	0	12	4	36	16	48	20
0	0	49	7	32	9	81	16
0	0	26	11	18	34	44	45
2	0	14	5	29	8	45	13
2	0	31	5	48	18	81	23
0	3	17	7	38	36	55	46
0	0	27	10	39	20	66	30
0	0	36	33	24	9	60	42
0	0	20	5	5	23	25	28
0	1	69	38	47	35	116	74
0	0	37	22	32	31	69	53
25	0	2	14	53	7	80	21
0	1	0	3	25	41	25	45
2	0	0	2	13	6	15	8
0	0	0	0	58	17	58	17
0	1	0	0	17	24	17	25
1	0	5	6	43	18	49	24
0	0	1	4	21	17	22	21
0	0	0	0	61	30	61	30
2	0	0	7	15	6	17	13
0	0	0	3	47	13	47	16
0	0	5	10	28	19	33	29
0	0	29	2	32	23	61	25
0	0	37	1	16	39	53	40
1	0	56	7	31	26	88	33
0	0	31	6	14	7	45	13
0	0	40	19	11	16	51	35
0	0	43	15	36	11	79	26
6	3	37	11	65	13	108	27
2	0	37	20	27	20	66	40
0	0	20	16	18	18	38	34
1	0	38	27	40	8	79	35
1	0	64	15	53	15	118	30
0	0	2	26	16	22	18	48
0	0	4	17	8	6	12	23
0	0	50	15	53	5	103	20
0	0	24	17	38	9	62	26
0	0	12	16	22	19	34	35
5	0	18	17	41	9	64	26
3	5	13	16	23	15	39	36
0	0	33	10	61	5	94	15
0	1	31	5	109	7	140	13
0	7	30	7	52	19	82	33
0	3	15	30	23	26	38	59
3	2	42	23	117	18	162	43
1	0	57	0	81	0	139	0
0	6	31	11	18	43	49	60
1	0	7	16	24	5	32	21
0	0	26	5	7	4	33	9
0	0	17	19	69	10	86	29
0	1	26	14	7	5	33	20
0	2	37	17	70	14	107	33
0	1	57	1	31	7	88	9
1	0	80	7	58	4	139	11
0	1	47	21	17	15	64	37
0	2	31	6	15	9	46	17
0	0	54	6	9	9	63	15
0	0	47	32	19	8	66	40
0	0	64	17	43	9	107	26
1	1	23	36	16	17	40	54
0	1	37	25	43	21	80	47
16	0	40	54	37	27	93	81
0	0	59	64	13	36	72	100
0	0	53	13	18	2	71	15
0	1	45	55	13	13	58	69
0	0	33	34	25	4	58	38
0	0	57	18	12	12	69	30
0	1	46	38	16	16	62	55
0	0	43	32	24	19	67	51
0	0	50	17	26	10	76	27
0	2	41	26	6	24	47	52
0	0	51	35	3	7	54	42
0	1	76	14	23	14	99	29
4	1	34	10	44	7	82	18
0	1	52	13	12	20	64	34
0	5	83	13	31	14	114	32
0	0	51	18	7	28	58	46
0	3	80	34	23	23	103	60
0	3	41	28	10	6	51	37
0	0	42	3	30	15	72	18
0	0	23	25	19	0	42	25
3	1	28	25	20	7	51	33
0	2	78	17	52	8	130	27
2	0	63	12	60	10	125	22
0	0	80	22	24	3	104	25
	0		9		7		16
	0		13		4		17
	0		13		7		20
	1		18		18		37
	0		38		7		45
	0		34		3		37
	1		16		19		36
	2		4		20		26
	2		6		18		26
	0		23		11		34

## Sheet: fig 3 c
Control + ctx	TA3iSC-KO + ctx	Control	TA3iSC-KO
MinFeret	MinFeret	MinFeret	MinFeret
6.843	16.403	41.025	24.347
16.895	14.907	27.346	10.82
6.842	10.802	44.854	25.012
17.742	10.312	37.474	30.601
19.708	22.85	33.868	30.511
19.301	16.173	29.73	43.771
15.589	8.931	34.754	21.515
14.365	15.866	19.627	24.178
10	13.283	30.479	28.387
8.065	19.797	43.434	33.074
12.21	18.84	32.241	19.958
26.246	15.312	26.172	30.323
18.831	8.896	32.119	34.912
36.619	10.632	37.908	17.839
15.645	16.993	38.641	34.138
13.423	14.136	22.81	36.602
10.637	10.323	36.313	34.86
19.356	7.889	30.06	25.767
16.879	11.29	39.977	15.969
19.161	19.187	39.859	24.516
14.503	15.81	34.857	25.132
12.078	13.914	36.896	26.71
7.352	15.395	31.86	26.611
15.06	12.995	30.525	15.98
17.388	11.871	40.428	32.296
17.734	13.975	27.517	28.67
15.389	14.826	29.633	27.015
16.322	16.292	41.561	35.061
10.953	16.514	30.195	25.74
8.625	14.627	18.92	20.052
22.376	14.276	35.113	30.116
14.624	12.924	25.18	7.469
16.098	18.46	36.418	18.222
16.264	9.677	41.166	20.769
31.169	10.645	27.948	23.879
18.704	9.352	42.702	13.225
24.079	14.473	32.447	28.839
14.748	19.178	32.743	29.531
18.52	13.643	33.613	18.419
23.728	13.533	20.301	37.545
14.103	10.239	37.878	22.316
16.423	19.684	35.732	10.387
10.588	19.772	23.59	32.938
18.323	21.349	33.498	19.255
16.302	18.117	42.664	28.913
11.419	13.479	27.45	21.203
15.044	20.323	29.162	17.735
13.871	17.846	40.968	19.149
10.687	16.716	26.946	37.267
20	13.226	41.512	37.123
23.078	17.546	34.215	21.399
21.29	12.407	17.446	12.21
20.406	10.196	21.247	18.829
27.486	16.104	32.268	15.367
17.952	15.161	36.014	14.016
12.684	9.935	18.51	18.9
9.793	13.388	38.52	32.754
12.715	8.862	37.509	28.708
13.369	16.579	23.559	15.821
7.845	11.276	43.907	25.299
20.985	19.677	13.811	21.53
21.677	7.733	36.331	23.072
24.137	15.567	41.34	24.927
12.444	21.935	30.51	14.713
14.184	13.884	32.386	14.951
22.444	15.761	10.778	28.477
16.356	15.12	16.118	29.364
10.622	11.161	24.194	22.561
27.124	10.243	15.964	39.738
19.548	12.753	24.083	30.328
15.112	6.757	39.194	30.852
9.734	17.967	37.593	22.992
8.132	12.666	30.047	29.254
19.536	21.608	26.888	28.998
15.186	20.616	45.651	33.561
21.957	10.963	37.789	35.247
41.944	10.968	10.702	33.168
20.98	8.649	10.483	14.081
11.398	9.088	18.754	28.947
22.055	17.052	30	33.05
34.789	6.997	33.322	22.331
23.259	16.774	24.674	29.748
12.717	18.338	25.02	36.854
22.988	19.805	34.345	29.6
8.978	12.261	35.663	33.256
14.787	8.132	13.689	24.38
12.753	21.473	22.432	39.556
36.645	20.349	28.165	34.671
20.187	11.7	29.282	33.324
8.01	8.71	32.399	30.637
18.524	17.742	22.655	23.34
26.354	7.188	41.964	28.97
27.642	20.47	15.942	26.964
15.352	21.008	45.45	35.846
22.515	13.261	46.214	27.962
12.258	21.624	44.593	27.419
17.074	11.685	25.29	34.61
13.825	7.511	37.576	41.365
20.666	10.803	27.09	30.973
12.163	13.677	39.805	25.339
21.021	17.524	36.297	18.473
17.554	20.63	29.504	37.097
8.044	10.494	41.585	21.56
17.097	8.952	16.728	28.728
8.059	18.194	23.909	31.363
7.511	11.473	36.558	16.191
16.385	8.031	21.247	32.903
8.387	12.91	38.817	17.355
17.752	15.341	14.975	35.774
15.806	15.546	34.963	20.096
16.774	9.15	30.191	29.048
13.715	18.814	29.21	26.825
17.625	7.721	28.366	24.566
10.405	16.117	27.735	26.61
18.046	15.974	36.828	20.04
16.547	12.657	20.197	20.703
17.915	12.364	15.962	32.638
20.971	14.454	35.806	31.493
25.538	11.473	35.105	33.18
8.21	19.146	20.025	30.281
14.236	14.194	18.71	23.271
19.049	18.135	17.846	16.602
13.705	13.734	24.266	21.935
22.008	12.49	22.941	16.432
11.69	19.218	29.712	25.799
6.881	12.579	23.215	39.211
14.839	17.336	14.065	20.428
22.141	8.925	31.844	18.677
19.887	17.707	9.403	15.378
16.806	12.898	13.943	19.015
24.908	11.83	37.478	16.069
28.06	12.573	24.377	24.878
18.326	12.127	25.241	19.278
13.053	12.547	45.665	30.718
7.198	8.413	44.287	21.133
12.774	18.957	24.324	20.73
23.784	15.356	24.618	21.525
29.485	9.48	41.696	23.436
13.871	7.413	35.962	35.101
18.638	10.645	39.722	19.629
20.036	19.346	10.153	10.702
13.397	16.508	27.232	34.448
12.537	19.856	34.244	28.158
21.911	4.562	26.456	23.362
25.208	12.957	39.152	23.74
26.941	8.742	41.444	25.462
31.086	8.438	38.184	23.064
20.814	17.731	23.679	29.187
43.199	15.806	32.357	20.408
19.424	17.216	19.106	18.613
14.859	24.27	30.593	17.155
25.082	14.937	41.824	16.641
7.367	17.68	33.198	13.433
26.508	16.387	23.871	27.88
15.412	20.237	29.108	26.45
12.545	15.199	21.139	20.178
25.454	7.527	21.7	26.383
7.425	9.225	39.636	44.962
17.438	24.635	42.997	15.819
16.452	11.24	17.21	28.047
17.209	18.894	20.645	31.882
22.434	11.452	24.087	16.092
17.405	21.023	37	30.666
13.806	17.067	28.316	19.836
17.484	20.311	33.149	32.223
7.728	22.234	20.523	22.063
13.411	12.29	27.592	36.931
23.015	18.078	37.306	24.105
13.143	19.677	24.902	29.893
31.981	27.038	44.611	26.25
14.035	21.353	13.128	34.382
19.348	15.434	18.083	27.358
18.245	19.676	26.524	28.318
13.891	17.322	14.442	32.809
16.112	21.926	28.154	20.42
12.279	21.006	25.196	33.242
15.806	11.323	30.013	20.843
19.566	12.317	23.315	35.534
14.802	13.771	36.767	30.781
15.216	7.187	29.253	32.881
15.026	23.453	20.529	23.499
17.206	16.039	43.832	21.613
20.773	10.968	32.624	24.232
8.85	11.501	22.62	22.277
25.081	11.633	29.449	29.614
14.756	18.473	19.552	31.995
25.664	16.771	31.613	23.217
13.033	20.599	32.026	27.232
21.218	11.018	41.321	22.092
11.29	25.607	25.247	29.484
11.935	17.226	37.786	40.375
15.774	20.323	31.862	19.838
9.686	17.456	31.57	42.796
16.259	8.853	13.42	28.241
8.196	13.613	18.583	23.354
19.029	14.179	23.018	21.481
25.938	18.898	24.07	25.588
28.361	12.465	23.465	43.895
6.978	19.634	40.333	34.819
17.074	13.771	33.28	15.981
20.168	17.107	20.972	36.803
13.507	12.375	22.665	40.157
18.449	27.644	31.439	25.116
7.822	7.957	12.394	26.93
19.655	13.916	29.786	24.407
17.955	11.666	15.161	34.842
21.027	17.525	15.495	33.399
16.828	24.176	25.411	30.101
19.312	9.652	28.237	24.194
12.118	15.15	24.777	38.208
18.401	9.097	23.847	40.525
17.85	9.355	33.982	33.312
22.592	15.161	33.922	38.372
12.089	22.872	20.231	26.959
18.446	10.952	29.151	20.645
20.498	14.993	24.683	26.161
11.452	21.611	33.492	32.644
14.952	10.339	24.142	28.862
25.167	26.001	15.555	31.71
7.646	17.548	26.208	37.489
26.216	11.29	34.462	43.926
12.884	18.882	17.088	25.921
8.231	15.084	19.355	25.875
18.201	30.729	30.275	27.353
13.535	19.672	36.392	29.885
10.387	10.327	25.23	30.093
23.875	20.889	25.607	28.657
11.673	12.774	18.478	25.16
16.55	9.387	22.337	28.288
9.854	11.831	31.132	36.179
8.941	8.41	12.996	22.17
17.096	14.35	19.904	23.649
21.16	16.677	25.775	33.762
19.972	8.387	32.348	32.021
8.396	13.152	12.893	36.196
23.471	10.653	24.024	37.219
13.3	22.51	27.09	37.332
26.485	13.241	14.609	26.045
26.585	17.532	17.376	36.092
16.781	14.413	38.78	19.744
9.438	11.328	34.232	32.296
18.012	11.97	33.851	20.471
18.867	13.348	23.527	34.831
19.805	10.078	35.947	17.881
13.176	20.775	28.185	37.407
10.224	14.142	33.408	33.631
9.978	15.929	40.277	38.199
7.453	9.482	32.863	29.386
5.915	21.701	40.833	35.344
17.6	10.544	31.942	35.898
23.074	9.26	32.68	24.098
24.473	20.271	34.78	20.889
25.889	15.161	34.64	25.161
13.227	10.968	32.383	32.441
11.903	9.518	33.705	40.731
16.818	17.013	26.136	34.291
14.061	13.756	41.727	22.576
11.603	14.065	31.768	41.613
29.43	24.516	17.207	36.129
11.682	22.947	46.285	24.739
18.932	17.656	17.191	35.682
14.967	17.151	40.25	27.499
19.669	14.474	20.446	35.083
8.463	6.994	33.507	29.703
15.909	7.291	27.25	35.047
25.836	13.158	28.793	28.394
19.468	13.871	44.334	32.1
8.71	9.626	26.624	27.851
20.085	6.925	21.239	36.009
15.087	7.742	37.598	31.02
22.192	18.096	43.289	37.647
7.683	10.644	31.349	26.57
8.387	8.682	30.28	27.225
17.141	10.34	25.216	35.421
14.73	11.403	26.4	30.73
8.863	16.129	30.436	24.696
15.484	10.312	22.661	27.438
14.715	12.839	19.79	24.553
5.631	15.178	28.379	25.648
10.415	19.325	34.788	31.569
22.216	13.081	28.991	31.683
16.052	16.086	38.229	37.096
5.423	18.023	22.903	27.195
19.182	7.742	22.907	23.796
15.992	14.599	34.826	33.987
23.429	17.347	34.481	35.489
17.832	12.315	28.317	25.775
13.837	10.323	33.369	5.112
21.742	16.344	26.123	19.609
14.08	9.729	24.343	27.803
18.761	13.364	30.459	30.747
11.201	7.291	32.82	33.96
18.618	12.272	43.711	28.387
18.616	10.202	40	44.994
18.754	8.544	29.817	37.598
16.423	9.355	35.886	18.41
13.35	11.43	25.161	29.905
18.974	24.24	28.706	27.601
21.207	20.655	16.446	26.129
21.177	15.746	32.886	37.213
7.081	17.309	33.593	25.611
11.255	9.527	32.034	24.513
16.934	19.684	39.805	26.243
15.711	23.456	29.531	34.338
26.189	8.652	40.393	25.419
7.278	20.224	20.908	26.634
18.532	13.032	20.645	21.884
7.702	12.652	28.265	31.279
7.32	12.606	33.462	33.406
18.387	11.137	23.548	34.822
23.402	9.336	37.709	9.601
18.079	22.073	35.252	21.165
11.29	7.419	39.256	30.751
6.908	15.035	34.982	22.258
13.847	10.871	30.516	23.554
18.79	10.081	37.098	32.554
22.696	11.613	34.995	22.267
6.129	24.481	33.926	17.916
19.572	18.561	31.011	15.681
18.858	18.21	34.88	18.722
9.281	11.974	38.749	26
11.773	14.212	30.789	23.784
10.589	9.622	26.376	20.687
11.363	13.693	32.949	14.234
22.318	9.527	22.223	23.474
15.843	9.355	24.15	16.495
13.059	23.87	35.721	26.318
22.524	5.626	33.759	19.909
12.581	13.548	29.032	32.961
16.774	17.039	28.504	16.222
23.526	15.292	33.306	27.447
15.784	4.684	37.759	24.479
12.97	13.609	28.846	27.233
16.129	12.885	47.742	27.33
14.107	24.378	37.61	24.246
18.129	8.223	38.842	24.699
18.031	16.509	30.462	28.13
9.032	7.687	46.961	12.903
16.448	10.886	21.207	16.758
14.872	10.886	30.159	22.785
16.02	9.572	32.659	16.971
18.109	8.216	36.193	33.706
18.764	9.946	34.737	10.383
9.899	25.605	36.868	22.777
14.138	9.895	38.003	24.126
21.041	25.999	27.746	28.255
22.365	16.446	46.839	22.157
11.31	22.298	35.227	22.924
14.826	14.814	36.402	20.323
17.941	11.573	35.52	11.788
16.065	13.541	50.031	28.665
18.892	14.496	36.931	22.442
21.849	13.376	38.565	18.238
21.885	21.078	40.39	12.93
24.936	12.493	44.244	36.542
19.256	12.581	32.047	22.68
17.419	12.848	44.896	23.226
19.406	7.725	35.72	20.786
12.761	22.582	19.886	22.236
15.351	8.944	38.548	17.51
14.42	13.914	37.048	26.504
17.015	7.397	36.021	19.613
43.879	11.397	36.362	40.12
17.613	13.718	33.302	33.469
14.584	14.804	36.241	30.546
24.202	9.396	42.237	27.551
17.625	20.22	40.605	27.136
17.435	19.683	34.317	35.328
20.73	14.533	20.387	22.356
17.925	18.427	18.439	24.312
8.261	16.994	27.426	34.386
37.829	17.98	30.992	7.471
11.763	20	24.082	17.935
17.953	15.806	16.774	44.284
25.484	13.871	31.884	15.025
22.456	11.633	20.633	30.801
9.163	21.884	24.727	26.425
12.581	8.89	37.895	22.009
15.644	17.742	25.349	18.776
13.799	12.839	15.55	35.008
10	10.272	23.986	25.478
14.043	13.417	35.419	32.766
22.034	16.775	31.589	33.64
12.903	10.968	25.893	41.29
11.441	13.561	35.285	34.386
11.667	13.451	21.948	32.691
11.935	11.747	28.893	25.148
17.023	13.554	29.293	24.357
12.695	13.416	32.269	40.602
9.344	13.323	28.084	26.092
10.203	9.079	34.943	27.244
15.161	11.29	33.917	42.419
11.29	10.11	36.44	37.893
18.464	17.369	27.381	22.2
26.312	15.092	25.017	21.349
26.057	22.447	24.363	31.66
14.867	12.544	22.808	23.866
18.065	7.855	24.06	39.574
20.271	14.839	31.789	39.273
15.12	13.359	24.837	28.888
28.66	10	21.831	37.697
21.696	9.802	30.32	40.874
15.432	9.338	26.638	35.818
29.301	18.684	24.437	24.175
24.783	15.471	36.723	41.527
13.27	12.788	46.29	43.874
14.296	10.862	31.996	30.6
21.149	12.903	38.64	10.721
13.85	9.377	21.495	34.417
32.937	17.167	28.782	32.839
21.441	13.983	24.681	34.17
15.859	16.157	29.075	37.314
16.774	12.924	29.662	39.127
13.871	16.747	23.38	36.734
23.648	18.754	22.094	21.114
22.426	7.419	19.214	32.816
22.635	9.589	25.47	26.598
7.299	16.954	42.29	46.218
21.669	9.742	26.285	36.478
15.97	8.773	26.139	33.835
19.612	8.511	35.834	32.888
10.968	13.42	30.137	43.927
26.541	7.742	33.552	18.522
26.062	6.736	43.109	19.362
27.246	14.295	15.625	20.259
15.739	12.418	37.885	39.977
19.845	8.739	34.206	42.833
17.076	12.323	28.741	34.481
19.355	8.397	20.474	28.372
15.511	12.091	19.144	41.347
18.927	7.651	41.521	43.156
9.677	6.774	18.449	26.037
27.806	10.819	27.701	32.396
19.845	13.43	33.202	35.717
15.343	9.873	30.318	25.383
15.351	6.656	16.609	21.578
25.023	16.72	34.115	36.543
24.441	16.082	30.645	36.156
22.54	15.339	23.211	32.955
10.687	21.571	27.986	8.767
21.511	12.834	19.21	29.311
14.138	12.483	36.808	12.779
20.231	11.288	31.331	24.805
11.541	7.453	22.394	21.387
15.725	11.725	27.808	36.211
18.315	8.188	24.848	40.581
23.564	21.935	32.782	39.961
17.456	16.5	15.524	34.266
12.194	27.431	36.205	30.439
7.981	12.689	20.146	30.196
20.84	15.376	22.854	38.817
20.197	29.5	27.537	38.473
14.003	10.851	35.74	33.927
7.137	10.849	31.799	40.214
49.464	16.641	30.946	34.158
14.345	27.098	33.023	41.572
8.367	18.704	33.636	42.408
19.346	11.931	24.38	31.672
18.336	7.435	20.985	32.171
31.914	44.349	34.303	34.814
19.319	12.03	26.838	32.232
19.484	20	27.63	40.946
9.008	10.014	24.735	26.655
16.033	7.506	35.567	34.064
11.243	8.065	25.771	29.101
13.416	15.14	24.327	36.21
13.028	23.707	34.159	32.581
15.436	27.173	29.681	38.848
16.507	10.968	30.15	41.133
11.613	11.006	29.103	6.117
14.518	7.419	33.918	26.915
12.486	11.268	32.743	18.852
37.325	8.115	21.878	32.819
43.423	24.199	26.653	35.855
19.677	19.165	16.083	31.697
14.257	15.916	25.06	40.971
22.729	9.548	22.087	26.624
26.4	13.028	26.217	23.767
16.117	16.202	27.023	31.692
12.955	16.157	24.67	42.827
12.283	10	12.319	18.469
7.971	12.483	28.122	20.774
20.74	8.725	17.784	17.772
25.484	16.707	28.934	32.258
12.325	10.323	30.326	34.323
17.742	22.947	25.682	35.794
20.741	12.1	19.449	23.814
17.742	10.702	20.433	24.832
26.336	12.317	23.487	26.117
15.161	14.963	18.674	34.388
18.521	19.331	22.126	25.448
13.523	11.29	16.879	8.412
32.365	11.125	32.227	33.656
14.118	14.59	15.008	36.67
22.034	14.448	38.231	30.042
14.728	22.129	21.104	30.271
7.875	7.212	26.481	31.681
18.58	12.223	30.361	29.197
20.687	11.826	28.168	23.605
28.065	11.935	41.263	18.923
26.182	9.214	36.831	41.466
35.499	7.094	15.689	38.311
23.018	10.493	15.444	29.226
20	11.188	31.67	45.01
15.994	17.136	22.698	37.6
9.226	12.118	18.351	39.119
14.673	8.677	13.646	42.846
22.857	17.099	25.22	20.512
14.992	10	22.987	32.029
13.147	13.868	29.327	37.575
12.985	16.551	23.992	36.303
22.219	15.484	31.267	43.613
21.369	12.002	19.123	31.529
18.71	17.444	24.904	40.531
8.367	15.098	24.828	39.974
20.396	9.188	15.52	32.855
20.197	12.246	32.125	27.717
8.366	13.42	32.826	25.692
14.048	13.548	31.974	35.787
22.581	8.215	25.335	43.272
15.275	19.627	26.413	28.491
22.585	10.645	35.877	30.803
7.307	12.318	22.036	31.606
21.188	7.812	20.804	31.976
23.116	10.968	30.639	44.023
10.279	16.487	20.093	32.035
13.275	17.34	24.168	29.824
28.527	9.702	20.138	37.266
11.077	8.396	35.325	38.006
16.903	12.524	34.241	40.977
19.09	8.129	31.759	34.116
38.531	7.931	27.223	40.097
32.68	5.626	33.137	40.614
22.551	15.324	26.487	18.31
27.711	7.549	33.187	39.273
25.893	24.268	28.39	40
24.584	12.794	27.42	25.672
30.255	13.886	25.402	29.523
24.09	9.482	35.151	27.182
14.52	6.78	32.295	29.06
24.482	12.618	40.608	20.452
23.895	7.902	7.606	37.531
23.76	6.234	23.597	27.578
26.642	14.404	31.162	33.18
28.713	7.249	13.741	35.534
18.788	7.383	32.456	33.764
24.194	11.483	27.093	37.932
22.645	7.299	32.025	42.227
19.676	6.064	38.623	39.644
29.4	16.339	27.66	36.814
19.449	7.98	34.044	35.263
17.419	11.974	12.563	41.729
25.256	13.2	29.155	32.162
23.038	15.511	31.537	35.161
18.039	7.339	19.16	34.243
17.546	8.07	34.39	43.685
20.341	14.383	36.129	32.862
22.903	12.18	32.998	33.633
22.722	7.3	36.066	39.251
27.368	10	23.252	25.957
25.128	7.549	29.229	44.619
16.525	6.127	22.565	38.258
31.196	17.744	21.621	24.551
24.202	18.267	20.096	35.957
31.304	11.003	37.332	40.535
20.627	10.495	24.329	29.828
22.325	15.884	30.528	46.92
25.898	12.945	23.68	51.265
33.188	9.154	40.362	35.17
19.108	7.419	41.101	26.955
17.564	10.609	40.103	42.301
33.485	12.833	21.916	42.548
17.118	10.079	18.341	42.965
18.471	14.626	23.353	48.15
23.75	24.434	30.765	31.113
20.132	17.37		29.908
34.064	7.419		35.452
26.821	13.567		30.538
16.774	21.171		37.039
15.819	9.029		45.045
23.1	9.547		35.667
17.638	11.069		42.045
18.852	17.742		48.023
17.771	8.59		37.911
20.027	19.704		41.753
21.432	10.606		36.585
26.906	15.957		23.29
20.837	16.504		10.562
13.388	14.512		14.37
13.234	19.178		49.772
22.826	9.368		41.019
22.444	9.281		21.986
20.574	7.616
13.965	10.814
16.18	12.903
16.698	7.284
11.401	14.131
29.757	9.45
18.52	18.248
20.413	11.613
26.231	9.308
17.872	19.405
20.156	11.459
29.59	24.778
26.183	8.079
15.817	7.078
14.516	11.452
23.948	5.733
16.729	19.785
23.075	14.585
20.44	11.825
14.826	17.564
16.205	8.656
32.627	25.97
21.88	13.532
16.899	17.828
21.374	10.968
17.566	6.306
29.958	16.79
21.605	7.039
24.974	14.839
19.708	10.76
14.307	22.374
15.947	10.609
16.927	11.613
18.282	9.054
18.712	14.138
16.637	10
31.29	14.96
21.869	24.96
28.699	10.987
22.736	14.317
14.823	16.704
26.554	10.264
28.261	21.829
22.026	12.393
31.177	14.017
22.168	9.373
26.889	8.284
21.023	14.142
19.355	7.419
17.611	10.589
23.379	10.098
21.572	14.839
27.816	11.324
22.035	7.159
22.572	15.118
20.972	16.018
16.778	16.996
23.426	38.62
18.625	17.61
31	9.132
26.77	9.443
14.328	12.454
21.889	27.63
26.529	16.579
26.939	14.426
24.822	20.447
19.768	20.639
26.4	7.738
26.403	14.696
17.478	27.287
34.452	7.831
27.419	9.156
23.219	19.355
28.284	17.103
30.194	21.898
15.917	10.417
22.35	13.149
30.856	18.072
11.284	9.824
17.879	26.844
14.362	13.899
23.231	7.417
22.58	24.389
21.654	9.408
18.47	19.085
27.161	12.362
24.156	19.597
25.271	21.733
35.407	12.43
22.668	7.682
32.147	14.991
24.452	17.566
33.694	14.84
27.572	14.616
29.367	20.604
24.081	14.282
18.878	16.205
18.848	25.983
22.578	6.631
20.847	20.803
26.063	18.727
30.705	16.173
25.297	10.547
22.123	7.502
20.935	10.036
22.302	10.968
15.702	14.839
14.142	7.651
29.224	17.419
16.967	8.065
27.778	26.763
24.788	17.433
22.718	22.947
25.838	15.187
17.952	9.536
16.892	14.655
18.387	16.939
24.659	11.418
18.321	16.102
28.71	16.303
23.723	26.247
15.816	12.984
24.188	15.153
14.382	21.222
20.137	17.067
17.204	13.076
17.852	8.722
22.522	10.196
14.16	17.712
7.095	12.046
26.129	12.753
25.742	7.983
22.03	12.589
24.45	14.332
17.023	11.85
6.617	18.244
22.684	16.879
10.733	14.129
21.849	11.077
19.776	14.12
8.493	19.978
20.577	23.037
22.323	19.354
17.648	9.484
10.531	21.638
17.097	11.549
9.274	11.341
10.171	7.934
23.77	18.722
14.296	13.499
17.784	15.626
18.062	9.218
19.112	11.787
21.193	13.3
20.086	19.158
18.517	13.692
13.226	8.293
10.83	35.473
19.139	7.651
21.138	14.171
23.381	21.619
24.592	18.836
13.192	17.419
9.712	14.551
19.859	9.534
11.463	14.401
19.245	17.389
16.343	11.105
9.931	19.475
22.054	18.987
26.129	10.119
27.54	13.849
17.586	10.445
25.91	28.554
14.894	16.228
16.797	9.16
15.343	29.331
15.725	16.381
19.888	26.659
23.033	15.8
18.986	8.63
16.831	19.286
20.895	17.926
22.553	17.187
15.268	11.482
25.217	11.524
20.328	12.551
14.31	21.553
10.999	17.356
18.614	12.059
17.375	20.426
29.355	11.252
26.889	21.509
18.587	18.61
21.558	13.802
30.782	11.683
24.501	13.953
28.305	14.404
25.304	10.626
20.62	14.971
22.566	21.838
18.957	9.076
11.625	16.933
19.99	21.213
22.619	9.689
27.882	9.81
28.689	17.479
20.891	10.773
23.193	20.962
15.216	16.007
20.636	26.098
13.503	8.382
19.677	11.183
24.451	13.23
31.982	14.715
21.485	13.385
16.324	30.218
23.548	18.699
16.398	23.596
18.297	8.223
19.103	9.867
18.925	15.784
18.159	9.143
22.846	17.985
24.71	11.196
14.249	25.288
12.137	13.412
22.412	26.688
16.302	24.065
17.6	22.258
24.872
21.627	14.453
25.02	20.323
25.419	11.397
15.075	17.925
8.618	20.42
23.172	21.282
18.065	12.644
19.538	15.057
22.568	4.334
10.42	14.212
19.574	7.742
17.424	15.863
19.722	16.424
17.744	8.212
13.693	16.879
23.637	13.686
17.739	17.097
13.226	15.31
9.748	9.592
23.392	18.387
19.69	13.548
14.821	12.303
18.795	14.587
13.325	22.906
14.751	5.915
21.29	13.468
25.452	9.232
18.493	13.548
15.294	19.2
15.806	22.308
19.2	15.292
15.218	11.613
17.461	17.887
23.903	15.742
21.257	16.796
11.53	10.305
24.508	19.777
24.509	13.639
16.714	12.258
15.021	17.091
13.889	15.404
20.444	13.002
16.352	19.918
18.919	12.903
22.464	15.874
23.042	15.424
18.521	13.217
22.599	15.789
17.859	9.032
17.891	12.939
16.975	17.98
16.605	19.781
26.302	9.88
18.321	13.032
22.792	18.341
24.641	14.775
14.916	9.677
22.58	19.677
19.288	17.878
16.039	21.29
12.774	14.234
20.935	16.92
19.711	4.08
25.382	13.502
17.166	17.648
16.651	15.52
23.462	4.79
19.991	14.737
21.016	10.423
22.814	12.417
23.527	10.82
19.331	14.83
17.087	10.645
24.316	13.914
21.016	16.959
23.818	11.957
22.632	7.548
26.167	17.172
17.878	21.27
18.898	19.218
13.187	14.952
17.541	14.689
	14.194
24.785	15.806
14.839	7.357
26.114	17.311
15.526	16.575
24.926	24.103
19.05	18.704
16.258	10.155
14.445	18.974
29.881	16.322
18.627	18.219
21.763	18.928
22.906	13.548
16.518	20.486
18.689	13.914		TA3 iSC-KO + ctx
23.054	22.581		TA3 iSC-KO - ctx
24.651	17.792		control + ctx
14.598	12.321		control - ctx
19.617	14.046
27.791	16.452
13.001	16.387
21.29	19.355
15.57	21.662
8.668	2.581
21.669	16.009
14.851	10.941
20.946	12.02
22.618	9.58
21.613	13.419
18.309	15.302
4.516	9.124
22.258	10.82
21.863	16.774
16.16	18.294
25.161	18.387
13.755	18.546
23.366	12.262
14.63	11.862
17.366	14.281
8.558	20.619
22.805	14.046
21.325	14.194
18.479	5.806
20.323	13.373
19.337	11.166
23.972	5.806
10.647	6.774
4.409	22.842
23.371	15.841
15.43	15.844
10.711	16.054
12.687	17.627
19.386	14.516
25.976	12.581
17.813	6.832
21.51	15.554
8	15.003
22.505	7.419
4.654	13.035
19.593	9.355
18.392	9.676
24.636	16.831
17.603	15.385
4.616	13.225
10.777	4.516
19.405	16.734
24.876	19.455
17.029	8.71
22.9	7.419
14.626	18.387
20.912	16.118
7.126	18.488
22.007	16.129
15.73	18.978
10.098	13.612
21.288	11.805
10.468	7.641
9.691	14.418
16.774	21.42
17.76	18.177
22.985	10.927
18.71	4.039
16.713	10.201
19.128	8.003
16.997	15.686
20.02	10.628
16.376	19.942
25.484	15.967
15.901	24.68
22.479	18.425
3.376	13.271
12.813	13.465
13.377	12.603
10.968	6.28
10.582	16.129
16.927	9.231
21.613	16.012
12.642	12.525
14.426	13.027
19.939	8.065
10.496	16.955
13.767	17.002
9.243	16.411
14.092	11.29
10.791	17.419
18.444	15.436
12.032	14.516
11.049	11.04
16.703	20.939
16.795	7.028
12.44	15.877
17.059	21.341
17.369	11.673
20.323	15.967
11.394	9.128
10.957	12.581
16.59	15.219
16.773	17.911
16.373	8.12
13.821	21.899
16.966	22.778
10.264	9.997
18.318	2.903
17.742	13.926
18.614	15.436
14.649	19.308
8.138	16.104
29.687	19.005
15.335	16.321
15.996	8.387
14.696	21.392
17.742	17.277
11.939	12.716
9.653	10.098
16.823	11.861
7.836	7.641
15.601	17.114
9.124	14.58
18.369	10.945
15.697	13.272
23.93	13.591
18.4	16.256
10.243	8.721
25.582	13.749
14.453	21.841
18.774	8.065
12.868	19.111
16.774	10.09
9.032	14.142
6.452	12.903
8.737	10.964
10.732	2.581
14.161	16.387
5.915	18.681
15.798	12.317
17.439	13.705
18.975	14.723
16.9	11.477
10.557	17.097
9.355	13.002
13.198	9.039
16.013	12.452
12.607	8.294
11.498	11.83
14.494	9.305
11.082	12.665
7.958	13.512
19.726	14.37
12.56	10.323
17.235	10.147
10.421	12.432
14.325	17.591
15.725	15.148
19.475	2.903
13.868	18.571
20.525	14.587
15.406	16.726
17.522	12.319
7.488	16.504
13.124	7.549
15.48	16.412
11.119	10.567
13.655	13.705
11.299	6.636
8.065	11.606
14.712	6.728
14.738	11.419
14.581	11.621
14.188	15.361
15.857	10.236
14.296	14.975
18.02	15.511
15.969	10.85
7.319	4.839
4.774	10.562
16.165	14.194
5.391	19.966
13.686	10.748
8.726	16.266
12.516	7.039
12.002	15.363
15.094	9.409
12.285	16.182
17.097	13.023
10.742	13.947
12.581	12.669
7.694	5.482
17.648	14.495
16.764	10.378
10.694	11.923
12.839	7.589
13.149	18.341
7.299	10.557
3.226	10.621
14.282	11.188
10.483	8.642
15.503	18.387
10.964	12.695
11.613	11.83
4.586	9.64
5.722	14.249
6.733	12.118
9.213	11.687
15.869	9.723
15.478	13.226
15.403	15.376
4.269	9.895
16.019	9.015
18.124	8.294
6.774	16.109
14.136	9.874
8.944	13.057
11.161	9.677
8.076	17.389
13.269	9.808
14.839	4.106
16.795	11.252
15.031	17.671
20.224	11.815
12.317	13.692
12.351	14.128
12.089	11.974
10.323	12.929
12.39	13.766
10.638	17.336
19.223	9.677
10.645	16.213
15.419	9.539
14.839	17.68
13.993	7.063
13.792	12.258
8.444	14.376
10	12.919
9.521	22.126
6.217	11.673
12.007	12.168
11.314	17.091
16.318	10.849
15.031	13.993
5.947	11.587
12.317	21.767
3.193	8.896
17.392	11.29
8.71	12.031
6.636	13.23
20.774	8.359
14.977	7.518
7.003	9.183
19.032	15.961
10.499	13.51
12.545	9.858
7.872	14.598
13.894	12.037
3.193	5.422
20.485	14.142
10.28	16.179
17.081	9.305
6.308	17.636
12.463	12.407
14.188	13.897
17.056	10.776
14.164	2.452
11.972	13.29
12.581	10.949
12.006	10.721
15.806	15.018
16.547	10.539
22.621	12.034
5.631	11.731
10.493	10.949
16.252	16.446
13.914	2.597
19.538	16.651
15.484	11.274
16.947	3.193
14.59	13.49
6.591	12.494
20.341	13.822
17.24	18.02
14.474	10.755
8.142	15.942
11.548	5.403
13.705	15.995
30.807	15.821
19.429	14.408
14.948	13.497
22.41	7.308
20.708	13.969
5.161	15.666
20.789	20.968
15.647	16.566
13.23	11.629
7.742	12.433
11.214	12.296
14.637	19.032
6.387	11.626
12.662	13.144
13.705	13.722
19.388	6.348
12.884	19.435
11.204	12.044
14.994	17.039
12.112	3.548
18.43	12.407
21.304	13.297
9.79	9.677
12.329	10.907
10.351	18.855
16.003	13.308
13.456	10.024
9.365	17.24
3.31	8.065
17.734	11.405
19.613	18.591
9.553	5.508
12.569	12.897
14.653	9.97
18.695	17.871
19.023	13.193
9.252	9.385
14.715	17.702
2.581	13.406
8.944	15.16
10.968	6.464
11.341	11.974
16.375	16.723
11.532	14.633
19.463	19.944
15.806	13.241
9.746	15.282
12.065	3.742
19.677	3.31
12.581	2.903
15.204	15.859
8.507	3.226
12.502	17.071
15.714	9.474
8.817	6.627
24.797	16.332
26.483	22.843
12.499	12.869
14.747	17.471
3.462	18.078
16.627	21.248
9.521	12.414
12.153	15.806
15.118	18.065
16.274	15.524
16.603	10.932
15.283	15.889
5.806	19.662
13.848	15.095
2.581	15.872
17.57	11.31
17.6	3.416
16.3	15.806
14.516	15.725
12.281	16.787
11.771	10.186
15.283	16.158
12.699	14.233
11.919	15.567
9.355	13.548
14.681	20.968
8.959	14.467
17.852	7.605
13.328	4.026
8.985	20.197
8.941	15.136
15.484	23.442
16.547	24.529
8.55	4.72
11.974	7.071
13.849	20.141
15.913	15.419
12.915	18.384
9.573	11.514
18.885	19.998
15.178	15.079
7.855	10.774
13.421	4.106
16.156	19.843
21.351	9.261
12.09	8.052
12.497	16.265
17.187	14.556
7.8	15.283
21.626	14.969
15.558	8.327
19.726	4.194
13.458	18.993
14.905	8.721
18.463	12.3
5.931	19.557
14.687	16.445
9.81	6.084
18.129	21.254
17.005	9.217
13.386	14.403
5.474	17.343
6.539	11.935
13.613	15.726
16.72	9.089
16.651	13.298
25.894	14.839
15.967	6.78
19.593	3.548
20.038	14.826
17.8	8.193
17.869	14.459
17.028	3.416
16.59	11.857
12.99	14.507
12.999	14.662
15.241	13.494
13.891	13.061
16.024	14.516
13.686	12.258
15.832	4.313
4.59	3.859
10.53	12.75
15.934	11.167
8.837	12.703
15.829	6.223
21.495	10.794
14.237	11.963
12.292	12.258
18.034	14.628
12.44	10.201
15.757	16.273
16.879	22.865
4.319	12.937
14.765	11.783
13.272	6.452
22.942	9.81
10.571	17.678
15.977	10.171
19.031	6.728
17.811	9.58
15.869	15.459
17.792	16.336
16.013	15.744
25.56	16.741
15.653	11.613
16.846	7.22
19.331	14.478
13.458	6.492
16.157	9.44
16.562	11.337
22.736	20.254
16.632	17.118
5.806	4.642
20.645	21.662
16.762	17.916
13.785	14.281
15.422	17.097
20.918	11.525
14.37	14.287
13.451	7.465
22.649	20.408
13.742	12.264
12.348	9.912
10.009	12.258
12.089	16.627
12.648	4.744
21.112	2.581
15.055	14.51
14.229	5.917
17.424	11.621
20.323	9.024
26.156	7.419
17.371	7.292
12.364	13.128
12.185	10.323
18.127	15.167
18.428	20.968
10.712	11.709
16.926	16.378
15.612	20.082
18.653	3.226
14.571	10.465
13.696	10.128
12.266	11.82
22	11.043
17.132	6.78
22.422	12.257
19.382	8.45
15.736	7.646
17.419	13.598
8.674	20.377
18.772	10.323
3.548	14.154
4.329	10.091
7.742	13.599
22.87	10.531
13.696	10.042
10.48	10.069
19.547	13.929
10.309	8.644
13.554	2.258
17.357	10.721
13.346	14.043
9.124	17.742
10.734	13.686
13.871	17.805
11.893	14.839
19.866	9.032
8.065	11.871
14.839	20.04
4.614	10.645
22.015	15.398
14.459	6.387
18.056	15.161
21.032	17.858
8.065	14.584
17.619	14.395
13.926	7.511
12.258	14.194
11.485	17.742
22.081	18.671
16.704	16.352
17.058	12.581
4.184	22.673
23.126	5.406
13.051	15.677
9.303	13.1
3.686	7.387
16.327	15.003
20.052	14.673
21.92	9.613
20.912	17.419
27.622	11.85
20.107	9.764
15.226	14.137
15.016	10.18
16.769	15.173
13.314	13.244
26.054	19.536
11.935	12.001
16.002	13.833
22.772	13.548
18.324	17.282
18.387	5.702
23.182	11.861
8.506	13.686
16.707	9.138
16.323	19.617
21.522	15.018
18.177	15.771
13.548	14.787
9.525	10
20.636	20.584
21.308	7.646
7.038	14.839
17.742	6.658
12.622	15.077
18.855	8.8
17.967	19.28
19.826	14.839
4.562	14.516
20.116	12.984
18.151	12.421
18.466	20.848
22.022	17.208
12.839	17.325
23.043	15.335
18.574	16.452
19.144	14.598
11.935	20.551
16.556	14.993
15.161	21.669
11.108	19.484
29.83	15.451
17.405	14.106
14.169	15.395
21.767	15.202
17.806	21.975
5.018	9.487
22.847	18.666
22.748	20.122
17.742	15.58
14.043	9.083
17.525	15.14
16.452	12.116
16.637	9.677
14.142	11.83
17.742	18.71
22.725	14.194
20.498	13.883
17.218	6.978
23.752	15.869
16.091	13.481
18.777	13.224
16.223	14.142
21.132	14.715
25.021	15.941
5.193	16.423
20.052	14.466
22.842	9.886
17.07	13.918
11.72	9.032
4.182	13.561
16.811	12.588
11.892	10.445
19.552	18.362
10.935	12.147
15.069	15.511
20.073	12.147
9.793	6.452
14.179	9.572
14.843	15.057
14.819	9.032
17.535	12.43
11.541	6.636
18.552	10.493
19.798	14.592
17.322	15.511
19.566	13.548
20.984	9.603
17.186	11.613
17.419	12.407
23.266	12.258
19.994	11.613
22.461	13.873
13.298	9.484
13.099	11.405
18.68	10.323
13.458	15.771
17.804	10.479
25.036	15.746
21.014	11.613
10.826	16.049
19.879	5.018
9.032	4.516
13.229	5.931
23.08	9.714
22.568	5.806
16.65	9.124
19.526	11.613
20.645	11.83
19.609	11.252
19.677	11.142
16.645	10.02
19.418	9.923
7.742	12.317
12.91	5.1
22.581	9.545
16.02	12.118
24.473	8.668
21.31	14.018
21.935	13.375
22.559	13.261
17.983	15.484
15.484	8.944
12.581	7.041
17.097	5.806
22.581	7.742
17.475	18.065
24.4	9.677
19.225	14.194
21.613	8.079
15.812	6.325
13.665	18.704
17.271	20
13.02	17.565
14.214	14.449
22.423	18.974
25.78	7.753
11.826	6.452
19.059	5.018
19.839	12.96
24.514	7.097
17.226	21.114
21.437	21.612
20.049	8.387
16.672	12.317
14.609	15.967
14.38	6.8
18.428	8.387
13.862	14.839
17.93	11.83
11.613	10.968
15.767	8.367
14.045	10.968
18.065	16.129
16.129	16.879
6.894	10.19
16.599	19.043
22.595	26.34
11.843	7.755
18.097	16.865
9.525	6.348
14.267	9.032
18.895	7.755
10.243	26.452
14.163	7.694
5.482	10.813
20.28	5.806
7.742	21.441
10.777	14.426
18.985	7.097
7.036	9.677
11.935	13.686
15.419	4.562
22.962	5.474
15.234	9.124
13.866	9.935
14.46	12.187
14.855	7.081
17.339	17.023
12.54	17.703
12.397	10.736
16.553	7.192
14.689	16.586
18.523	12.258
16.562	15.631
12.072	5.917
7.824	14.598
17.893	11.613
10.6	7.742
8.838	9.997
17.774	18.71
10.278	15.721
11.893	12.303
18.379	12.516
14.552	19.482
9.355	16.579
14.961	5.931
9.677	12.135
11.255	19.617
12.394	9.075
15.421	7.097
14.142	7.742
17.509	10.405
13.547	7.742
10.042	14.531
18.464	13.204
14.627	9.471
12.317	20.853
11.613	16.339
14.691	19.325
6.885	12.258
11.423	5.1
9.215	14.194
17.018	15.444
12.605	11.252
15.161	15.212
17.634	6.776
17.231	14.955
7.097	20
15.072	11.01
22.474	9.124
20.85	9.032
15.841	16.011
7.755	10.736
18.988	14.486
18.757	14.839
21.904	21.114
14.709	5.482
10.675	10.323
22.354	10.843
7.275	7.097
13.369	6.325
9.698	9.997
13.664	11.871
9.854	9.646
9.241	15.484
15.965	8.367
16.5	9.032
5.161	5.161
20.942	21.441
8.051	12.903
12.569	14.599
16.35	16.774
4.681	13.734
17.723	15.022
15.644	13.686
19.247	6.045
15.534	20.645
11.509	13.178
13.548	11.167
16.774	5.161
10.936	9.572
12.023	7.026
5.806	7.299
15.966	9.032
24.543	10.323
11.919	20.469
19.773	20.041
13.891	9.521
18.001	16.774
15.161	6.452
14.164	25.102
11.83	6.452
15.01	14.426
22.063	10.375
22.641	6.387
6.85	12.649
7.419	8.944
13.418	12.596
16.452	8.89
14.876	11.83
6.856	15.003
17.149	14.839
23.613	12.903
18.649	17.994
23.306	9.032
20.148	22.904
9.704	11.561
5.193	8.365
7.097	11.252
18.721	15.484
16.447	15.967
20.576	9.616
13.129	13.23
13.883	13.24
14.194	12.243
12.865	10.323
26.696	7.299
13.904	21.114
9.355	8.387
16.514	8.668
19.559	23.235
17.9	7.787
17.542	8.387
13.317	11.405
15.484	12.258
20.414	13.457
12.637	7.742
16.195	9.236
6.774	15.407
15.244	8.387
7.097	5.713
22.163	14.142
15.468	12.903
13.226	7.097
17.759	16.129
17.862	11.252
14.279	11.613
18.542	11.688
	14.194
	13.693
	9.741
	11.122
	4.516
	10.902
	7.717
	9.291
	14.293
	16.129
	17.336
	5.905
	5.806
	10.968
	12.024
	18.177
	13.862
	12.25
	4.328
	7.742
	10.968
	14.508
	8.626
	10.323
	13.548
	5.161
	6.728
	5.497
	9.032
	12.903
	12.903
	13.548
	6.263
	6.323
	9.616
	15.484
	10.323
	5.018
	18.71
	12.774
	10.964
	11.613
	15.055
	8.217
	10.938
	11.541
	13.3
	15.484
	6.705
	14.715
	9.521
	12.118
	14.839
	7.2
	14.077
	17.715
	17.556
	9.677
	24.44
	7.348
	8.903
	8.947
	10.839
	8.569
	6.452
	10.819
	15.484
	15.484
	14.839
	9.58
	9.677
	13.778
	11.613
	12.516
	15.484
	10.369
	7.213
	7.601
	13.548
	12.903
	9.677
	5.633
	16.437
	9.29
	15.484
	15.169
	15.484
	11.686
	24.577
	18.308
	7.097
	19.994
	5.474
	10.378
	7.742
	14.825
	7.755
	16.157
	17.336
	8.656
	10.968
	17.419
	16.423
	19.359
	11.484
	10.02
	7.742
	11.381
	6.581
	15.684
	5.304
	6.78
	21.114
	18.861
	3.226
	9.983
	14.084
	5.915
	15.909
	14.867
	11.732
	11.613
	15.258
	19.781
	11.144
	13.88
	12.584
	8.444
	12.317
	17.729
	8.312
	14.853
	16.423
	10.323
	11.997
	7.955
	15.077
	6.129
	12.085
	15.148
	12.788
	9.351
	11.935
	10
	13.561
	18.387
	15.806
	9.764
	13.222
	9.895
	19.69
	17.906
	11.935
	13.909
	13.548
	1.935
	7.464
	18.092
	17.742
	5.633
	9.81
	7.345
	5.474
	8.065
	3.871
	13.039
	6.129
	3.548
	8.589
	10.49
	16.962
	5.537
	8.467
	3.873
	8.896
	18.548
	3.4
	5.161
	4.839
	13.679
	11.29
	12.516
	11.613
	11.871
	18.185
	11.597
	10.928
	11.29
	17.336
	6.452
	6.921
	16.071
	17.136
	12.443
	19.074
	17.843
	20.587
	11.613
	11.935
	9.138
	19.565
	13.226
	13.226
	5.474
	11.997
	21.389
	3.876
	9.327
	3.599
	16.688
	11.077
	6.39
	8.906
	4.562
	16.545
	13.548
	19.63
	24.554
	4.472
	14.142
	10.964
	7.345
	13.939
	10.489
	7.609
	9.089
	6.128
	17.706
	16.095
	16.983
	6.192
	4.516
	17.587
[truncated: 557 more rows]

## Sheet: fig 3d
	Control			TA3iSC-KO
0-5	0	0	0	0.337838	0.190114	7.82828
5-10	12.4528	2.13333	9.30626	17.2297	24.1445	27.1465
10-15	25.8491	10.9333	14.4326	37.8378	38.5932	26.4563
15-20	32.6415	33.0667	29.4416	31.4189	22.2433	22.4748
20-25	17.3585	33.3333	26.5651	11.4865	9.12547	11.5467
25-30	7.73585	14.9333	14.2132	1.35135	3.61217	4.29293
30-35	1.32075	5.06667	2.53807	0.337838	0.190114	1.64141
35-40	0.943396	0.533333	0.507614	0	0.380228	0
40-45	0.754717	0	0	0	0.190114	0

## Sheet: fig 3f
Control + ctx	TA3iSC-KO + ctx
50.239	28.708
57.416	28.708
78.947	21.531
28.708	35.885
50.239	21.531
21.531	28.708
43.062	21.531
50.239	35.885
78.947	21.531
50.239	28.708
86.124	14.354
28.708	35.885
14.354	28.708
50.239	7.177
35.885	35.885
28.708	28.708
	7.177
	21.531
	7.177
	14.354
	14.354
	35.885
	21.531
	14.354
	14.354
	7.177
	7.177

## Sheet: fig 3g
	Control			TA3iSC-KO + ctx
0-5	0	0	0	0	0	0.099108
5-10	3.91061	0.530035	1.05263	5.99156	3.11284	8.42418
10-15	14.2458	5.83039	2.10526	19.0717	13.6187	17.0466
15-20	24.162	30.0353	8.42105	31.9831	28.7938	32.3092
20-25	25.5587	36.9258	18.2456	28.1856	31.1284	29.0387
25-30	20.2514	20.318	30.5263	12.5738	17.1206	11.1001
30-35	8.79888	4.947	26.3158	2.1097	5.44747	1.1893
35-40	2.7933	1.06007	7.7193	0.084388	0.389105	0.594648
40-45	0.27933	0.353357	4.21053	0	0.389105	0.198216

## Sheet: fig 4d
	Control	Control + ctx	TA3iSC-KO	TA3iSC-KO + ctx
	MinFeret	MinFeret	MinFeret	MinFeret
1	29.355	10	41.055	4.562
2	17.576	15.61	30.337	17.337
3	25.959	16.798	23.318	5.161
4	24.639	14.92	30	3.548
5	27.838	16.452	29.824	2.952
6	11.861	24.348	38.415	3.472
7	32.462	11.857	20.429	13.241
8	17.633	15.284	27.385	4.59
9	28.044	12.258	32.907	4.284
10	37.934	13.441	26.173	10
11	21.643	9.895	22.476	17.419
12	25.912	12.761	18.414	17.893
13	37.081	15.593	30	9.895
14	27.461	12.903	39.552	4.757
15	33.411	6.865	25.936	4.757
16	16.452	18.454	32.247	3.226
17	27.419	12.745	32.824	13.551
18	26.029	18.001	25.468	18.402
19	19.72	16.244	27.59	2.903
20	27.735	14.545	28.521	13.689
21	31.528	13.978	30.251	10
22	24.497	20.157	36.015	17.311
23	22.645	13.032	25.287	12.29
24	30.323	10.666	24.406	10.236
25	28.71	8.387	26.114	4.562
26	26.285	19.403	39.603	11.613
27	38.255	10.323	18.311	6.706
28	22.964	12.544	37.728	15.484
29	17.781	18.714	35.549	6.615
30	24.243	11.397	13.556	17.088
31	25.339	9.808	32.027	5.368
32	26.777	12.746	31.595	15.806
33	34.29	7.345	33.415	15.484
34	21.098	9.032	35.752	5.484
35	29.535	17.271	27.206	7.053
36	30	14.995	21.938	9.681
37	22.879	10.968	21.804	7.312
38	16.754	16.75	16.18	7.568
39	33.726	15.191	29.702	11.009
40	21.747	13.222	28.603	8.71
41	27.074	20.018	35.997	13.226
42	29.081	17.75	24.957	16.129
43	26.595	7.497	20.809	3.548
44	26.253	12.674	23.035	5.484
45	25.091	8.387	20.547	11.29
46	27.596	9.181	15.955	12.086
47	23.516	18.302	23.57	10.493
48	12.581	6.997	12.343	3.871
49	26.687	18.966	25.1	3.548
50	34.071	11.812	28.897	7.097
51	21.889	15.348	11.755	12.695
52	33.369	11.706	33.687	9.81
53	22.926	14.057	17.362	4.562
54	32.147	9.363	12.076	12.171
55	17.524	19.881	25.558	7.071
56	28.016	15.806	24.629	15.161
57	24.784	13.275	32.965	8.656
58	24.29	20.725	21.204	11.177
59	30.1	8.763	16.983	13.548
60	29.806	18.281	34.083	6.636
61	29.032	23.768	36.454	5.246
62	15.154	14.843	36.362	10.84
63	16.593	18.065	22.456	9.808
64	27.736	17.6	19.128	6.129
65	19.331	21.124	31.831	4.194
66	26.575	20.403	32.808	3.871
67	24.865	13.918	28.087	10.098
68	22.641	14.938	34.55	5.161
69	32.802	8.894	32.553	6.466
70	28.912	7.503	30.699	7.345
71	14.194	17.792	21.498	3.193
72	15.101	8.079	33.364	3.076
73	27.406	9.696	17.07	9.106
74	23.926	18.609	26.457	7.097
75	12.248	16.877	37.016	4.321
76	24.889	14.826	22.351	4.839
77	28.11	20.981	24.478	6.296
78	28.073	18.732	25.29	4.839
79	26.163	15.388	35.447	6.262
80	27.742	19.359	21.856	3.421
81	31.85	21.998	24.904	7.481
82	18.585	15.565	16.954	7.097
83	21.145	16.434	28.997	5.161
84	15.617	17.654	26.168	7.419
85	24.516	9.352	25.429	8.71
86	15.626	15.397	29.077	11.629
87	18.71	18.02	37.72	8.351
88	15.657	10.531	26.452	4.296
89	16.828	15.71	25.252	8.875
90	24.159	11.652	34.392	22.199
91	21.895	17.444	22.44	5.161
92	30.841	18.065	16.182	7.934
93	27.367	14.7	22.92	9.671
94	21.935	15.59	30.388	3.226
95	27.868	15.817	15.345	3.871
96	25.805	9.179	41.557	6.572
97	24.69	13.78	29.889	6.558
98	19.731	14.297	35.894	7.46
99	31.896	18.246	23.36	8.252
100	25.743	16.774	20.81	5.806
101	25.82	12.545	13.756	9.945
102	22.346	13.099	32.603	3.871
103	40.564	19.564	26.048	5.806
104	33.04	16.395	14.964	6.452
105	27.742	20.874	35.309	7.421
106	29.844	18.009	28.208	8.428
107	30.52	14.281	29.741	6.438
108	20.462	12.701	14.031	3.548
109	26.433	20.72	34.803	7.422
110	17.947	10.323	31.526	13.321
111	22.581	21.613	21.61	3.226
112	21.209	13.55	24.263	5.161
113	22.312	17.655	33.986	4.175
114	23.339	21.188	21.546	9.281
115	20.878	15.376	35.903	5.092
116	20.893	8.834	19.149	9.204
117	11.541	18.598	37.264	4.175
118	24.377	23.887	22.361	4.809
119	15.333	12.273	27.444	16.568
120	16.923	12.86	22.689	5.915
121	25.209	17.669	11.252	3.548
122	28.621	23.028	28.559	10.289
123	20.323	10	36.068	5.161
124	19.966	6.192	18.993	6.452
125	27.252	17.742	15.806	5.81
126	17.66	8.193	22.238	10.606
127	31.779	21.776	13.67	5.08
128	24.38	8.471	8.568	11.541
129	19.837	9.975	26.208	15.712
130	30.906	4.681	16.356	12.136
131	23.034	19.371	12.96	6.452
132	14.055	10.514	17.526	4.425
133	21.44	8.944	10.608	4.562
134	15.418	22.072	6.452	4.839
135	25.642	8.294	11.398	13.665
136	27.042	12.736	27.186	10
137	22.63	18.788	10.492	5.726
138	28.386	18.615	14.42	8.71
139	22.634	20.645	23.936	6.007
140	13.957	19.494	25.338	7.689
141	27.98	21.359	23.512	7.354
142	28.852	16.879	21.062	4.516
143	14.925	8.025	28.038	5.049
144	24.452	16.784	9.484	8.71
145	15.484	15.291	13.182	12.551
146	27.114	16.67	22.126	6.78
147	23.424	16.851	14.976	4.516
148	22.927	13.363	20.448	6.495
149	16.157	12.689	10.896	11.108
150	20.317	22.55	12.4	4.998
151	35.374	21.114	12.884	3.226
152	23.072	16.842	11.182	8.111
153	18.387	15.148	12.59	9.422
154	16.811	10.264	28.52	8.212
155	18.202	12.545	29.582	12.037
156	25.236	14.68	10.496	4.616
157	16.734	18.58	17.546	3.548
158	27.659	13.667	18.754	15.161
159	18.108	8.668	10.2	10.326
160	22.119	8.896	9.032	3.871
161	17.679	13.406	16.686	5.061
162	21.164	13.458	22.128	5.246
163	29.93	16.144	14.482	3.548
164	31.214	9.484	21.53	5.206
165	22.61	7.983	12.646	7.865
166	32.846	18.524	12.614	11.198
167	15.967	8.292	10.812	5.484
168	31.935	14.844	17.986	4.357
169	23.871	10.323	10.222	9.517
170	25.677	13.651	16.13	4.175
171	24.522	8.541	15.004	5.474
172	28.396	25.487	10.968	8.426
173	14.071	8.065	11.736	9.291
174	25.263	16.874	8.656	5.161
175	21.167	11.734	11.016	5.915
176	26.528	13.686	12.904	4.868
177	21.446	8.896	9.18	4.19
178	16.056	11.802	13.298	13.037
179	22.936	11.914	10.386	28.23
180	21.995	17.715	19.918	5.654
181	21.259	7.742	10.796	7.097
182	26.656	8.511	12.038	10.968
183	30.195	14.571	14.646	10.949
184	24.75	9.851	13.548	12.453
185	27.059	16.552	21.748	4.516
186		12.258	17.792	8.223
187	19.308	13.484	11.224	4.839
188	25.074	20.422	9.544	3.9
189	23.6	15.873	24.244	7.555
190	26.784	10.401	15.868	6.903
191	25.026	15.106	17.356	6
192	25.598	14.117	14.158	6.947
193	17.472	11.968	21.22	5.299
194	17.045	9.78	11.762	6.452
195	20.585	17.103	13.736	7.097
196	21.928	9.764	19.304	10.217
197	19.853	9.027	21.326	3.871
198	17.001	17.345	14.426	5.078
199	30.008	16.774	21.186	7.742
200	28.555	19.946	14.872	13.002
201	16.811	15.739	9.678	4.792
202	23.291	13.199	20.924	7.258
203	24.82	9.996	17.792	3.871
204	25.114	5.931	21.936	7.097
205	18.484	16.996	20.766	6.978
206	16.704	11.731	14.12	5.702
207	28.264	18.53	23.782	4.516
208	21.399	16.029	10.364	3.226
209	17.419	7.689	26.15	5.504
210	21.825	10.82	26.198	5.899
211	29.462	22.036	15.52	8.963
212	30.154	20.248	18.216	5.757
213	24.761	10.483	19.664	7.035
214	33.323	15.806	16.102	21.022
215	19.359	14.54	7.756	2.684
216	25.744	12.581	10.58	12.804
217	28.161	7.832	14.078	5.018
218	19.378	17.447	15.906	8.339
219	19.888	9.032	9.398	16.668
220	27.074	9.81	12.122	9.563
221	21.24	14.609	10.968	7.79
222	22.955	20.873	11.612	4.024
223	18.233	17.129	17.696	12.258
224	19.475	15.462	24.516	11.387
225	20.551	11.619	14.69	18.989
226	20.404	10.79	19.422	17.233
227	27.073	7.455	15.292	5.124
228	29.887	7.934	13.956	3.226
229	26.612	11.56	23.226	11.935
230	25.964	8.406	13.376	16.524
231	21.667	13.871	11.964	10.968
232	21.027	11.595	22.618	3.594
233	25.022	18.019	26.522	11.982
234	29.141	9.808	22.58	12.053
235	22.154	12.258	23.786	9.124
236	18.51	18.775	15.21	20.629
237	23.407	7.385	12.704	3.871
238	18.02	18.387	21.422	7.097
239	22.905	12.581	23.09	4.79
240	20.113	17.906	15.51	3.871
241	36.26	7.249	31.21	14.165
242	21.919	14.206	12.904	4.431
243	30.624	20.423	11.078	5.482
244	21.572	16.675	26.832	3.462
245	19.604	8.065	23.476	11.685
246	19.305	15.042	31.938	4.921
247	18.503	11.249	13.922	2.452
248	24.445	10.401	27.04	9.352
249	17.894	7.031	27.592	6.387
250	25.319	7.299	14.138	8.258
251	14.945	7.502	25.934	4.334
252	24.245	11.15	20.072	16.129
253	20.738	7.951	20.246	3.027
254	22.725	13.548	24.872	13.872
255	23.226	11.196	12.788	5.806
256	25.701	17.674	20.624	6.298
257	20.796	9.443	29.93	11.968
258	19.505	11.935	28.974	8.042
259	23.069	18.346	20.722	7.097
260	16.705	6.983	15.58	12.205
261	15.367	18.065	27.922	4.79
262	18.928	6.452	25.406	3.226
263	30.692	12.258	17.42	2.903
264	31.9	17.503	30.914	1.565
265	25.43	6.804	27.096	12.326
266	21.748	9.532	19.326	9.58
267	29.174	16.911	16.242	3.613
268	29.664	7.419	12.904	9.007
269	28.698	7.419	26.236	16.575
270	27.252	13.637	4.562	20.529
271	23.398	7.192	19.694	3.462
272	31.4	12.04	21.092	15.251
273	22.88	3.871	22.096	14.962
274	13.412	18.098	28.762	17.546
275	31.958	13.221	25.832	9.117
276	29.924	11.29	21.29	6.073
277	22.58	18.033	21.592	18.199
278	38.108	20.181	26.334	10.747
279	24.672	6.059	27.742	7.299
280	31.034	23.033	28.852	17.419
281	27.486	15.549	24.118	8.161
282	32.84	11.833	18.064	8.115
283	17.138	14.965	13.808	8.212
284	31.932	4.998	17.918	7.983
285	23.842	14.996	28.284	10.098
286	27.756	17.614	14.412	2.741
287	24.226	16.129	19.296	10.423
288	27.906	12.579	32.448	5.161
289	30.328	14.016	21.626	12.364
290	37.18	16.262	31.66	7.871
291	25.032	16.734	27.542	16
292	16.492	18.466	20	4.328
293	23.266	21.699	16.424	2.942
294	30.19	6.373	20.774	1.825
295	32.892	11.565	22.268	6.11
296	21.416	20.337	10.24	8.616
297	17.338	10.528	27.742	7.318
298	36.022	7.141	33.516	8.71
299	31.616	15.34	14.838	13.404
300	35.71	14.254	29.028	7.028
301	28.36	19.128	22.788	5.458
302	28.784	14.112	13.548	6.998
303	22.3	6.646	15.486	8.511
304	26.444	25.968	33.15	6.348
305	26.428	17.09	35.364	7.893
306	17.336	21.587	42.89	7.05
307	29.152	22.204	20.358	9.846
308	27.096	17.115	12.258	10.264
309	30.152	8.059	32.56	12.817
310	29.652	15.036	33.828	10
311	20.454	18.526	10.248	4.703
312	16.516	22.976	31.296	12.45
313	29.278	8.109	22.682	19.03
314	26.39	17.419	32.498	2.337
315	21.29	19.94	34.248	7.249
316	27.904	15.484	18.616	25.938
317	21.144	14.92	22.558	25.277
318	24.32	13.871	16.602	3.707
319	24.488	15.724	17.336	16.641
320	31.022	21.446	33.378	9.181
321	25.818	13.747	32.57	12.581
322	22.338	13.873	15.58	22.207
323	32.986	19.128	22.58	28.284
324	27.582	4.772	32.22	21.557
325	22.58	20.071	24.098	15.436
326	21.976	13.159	23.958	8.44
327	22.796	8.676	39.568	5.161
328	23.212	21.29	14.138	8.482
329	16.424	24.863	32.1	16.912
330	22.332	4.472	28.198	12.903
331	27.08	9.895	18.046	9.58
332	28.918	7.823	20.724	5.202
333	29.046	17.097	15.484	23.257
334	8.212	12.317	11.592	14.551
335	25.162	13.436	18.178	20.011
336	25.158	11.648	30.42	4.72
337	23.182	18.163	13.476	12.45
338	25.984	13.943	24.474	4.386
339	18.516	20.231	21.936	14.201
340	21.382	22.07	18.71	19.755
341	28.19	19.715	23.266	14.138
342	23.158	19.172	20.538	3.221
343	20.168	15.584	16.792	3.264
344	24.164	20.976	40.558	2.452
345	27.372	5.976	18.248	2.576
346	16.278	15.51	25.706	3.163
347	21.042	16.734	28.572	1.258
348	11.924	24.261	8.212	2.281
349	14.446	16.267	9.678	12.317
350	14.29	13.742	32.842	8.773
351	21.548	22.902	24.466	11.221
352	28.944	14.194	15.582	11.613
353	24.21	16.272	13.548	0.645
354	26.666	17.962	18.532	11.629
355	23.79	19.862	33.954	4.516
356	27.728	14.692	14.256	4.08
357	16.732	20.166	13.686	3.751
358	11.502	14.461	13.548	4.516
359	18.156	29.324	25.346	3.871
360	7.742	15.806	28.878	7.865
361	19.984	20.968	17.196	7.097
362	25.506	12.649	11.476	11.861
363	21.344	7.097	34.33	25.547
364	23.864	13.372	13.8	2.922
365	21.29	14.213	31.058	23.871
366	22.274	16.423	10.532	7.613
367	24.474	13.91	20.202	2.597
368	20.65	14.646	22.798	14.55
369	20.858	6.939	10.17	11.501
370	24.108	19.688	32.774	4.562
371	16.646	14.006	13.658	3.871
372	21.554	19.968	12.988	5.018
373	19.354	10.902	6.348	18.065
374	22.178	16.065	12.318	5.806
375	19.678	4.685	25.812	9.677
376	20.224	21.136	23.87	3.226
377	22.74	4.334	13.098	6.937
378	22.964	20.63	18.85	8.212
379	22.58	14.859	13.894	10.323
380	23.982	10.102	29.848	7.755
381	27.462	17.187	27.688	23.948
382	24.108	21.473	9.032	14.017
383	24.7	22.676	9.662	14.265
384	11.426	24.204	9.032	2.581
385	23.02	13.067	18.182	15.484
386	22.216	11.989	34.432	7.097
387	17.42	19.486	17.834	3.226
388	25.774	23.004	13.548	4.386
389	22.546	7.527	15.004	7.938
390	20.544	12.606	13.646	9.032
391	18.71	13.922	12.904	5.77
392	15.604	21.32	9.996	7.742
393	23.906	13.475	33.39	1.935
394	25.682	14.474	27.01	11.405
395	25.694	15.484	25.338	5.474
396	26.614	16.423	31.556	17.592
397	16.676	17.089	31.117	5.161
398	23.596	14.788	31.858	18.147
399	29.786	22.744	27.445	10.403
400	23.684	16.42	29.425	6.364
401	24.546	16.452	26.284	16.774
402	15.202	20.323	28.876	7.001
403	13.692	15.573	40.535	9.677
404	22.776	10.609	31.604	8.367
405	27.742	13.856	32.951	11.623
406	26.166	8.065	28.287	4.616
407	7.844	18.008	30.768	22.216
408	19.95	9.015	39.102	10.183
409	27.542	14.776	24.203	17.458
410	21.29	16.258	28.417	16.423
411	22.616	13.681	39.182	2.581
412	26.46	9.97	20.538	4.721
413	18.634	16.528	34.583	11.613
414	35.758	23.93	25.806	3.467
415	25.35	21.561	27.464	23.046
416	16.43	17.858	24.994	16.083
417	16.144	14.238	25.806	3.871
418	24.63	19.205	29.084	8.367
419	21.936	12.179	37.672	13.101
420	22.836	14.392	36.415	3.226
421	18.106	17.413	33.461	6.263
422	17.014	15.152	18.774	5.161
423	24.516	17.32	38.171	15.546
424	21.29	18.655	37.121	4.473
425	16.332	15.068	27.915	7.742
426	23.66	14.383	32.742	19.528
427	15.004	18.065	29.757	1.898
428	22.404	10.383	17.097	10.688
429	24.156	17.295	30.72	5.161
430	24.35	12.839	28.616	3.871
431	8.094	21.936	31.295	6.452
432	34.536	15.225	30.68	1.29
433	24.14	22.699	27.545	1.29
434	22.58	18.072	16.307	18.846
435	24.044	18.088	33.729	14.194
436	21.682	20.746	31.541	7.742
437	13.85	21.034	33.623	15.799
438	8.344	23.752	29.311	3.174
439	20.286	20.686	40.862	7.255
440	18.566	20.112	33.569	9.677
441	16.234	16.595	21.679	10.323
442	19.56	10.323	17.423	10.968
443	23.628	21.415	30.445	15.057
444	17.6	19.032	35.153	14.839
445	17.616	21.372	34.377	6.452
446	20.578	9.798	36.571	7.355
447	9.126	15.415	10.171	9.032
448	27.15	15.099	39.922	11.613
449	29.661	20.814	36.497	21.29
450	23.565	22.219	24.729	8.212
451	19.038	25.047	24.967	8.387
452	35.054	12.757	21.828	15.436
453	25.921	14.103	31.13	7.667
454	18.627	14.623	24.516	10.968
455	25.498	16.821	18.935	2.737
456	21.117	15.003	23.147	19.275
457	47.899	13.23	33.484	10.323
458	28.684	13.105	22.227	2.581
459	21.5	12.841	29.186	8.08
460	13.421	23.685	29.628	7.157
461	20.71	16.183	20.458	13.47
462	18.675	18.579	21.29	17.792
463	19.783	20.576	24.29	10.949
464	23.212	5.976	41.836	5.806
465	11.061	15.674	37.705	10.098
466	13.854	13.23	44.637	11.861
467	16.734	15.055	23.226	7.694
468	29.756	20.155	33.548	5.806
469	25.338	19.437	25.927	12.258
470	13.318	8.887	36.024	6.843
471	18.998	18.445	37.762	6.121
472	26.703	22.596	36.964	15.484
473	15.937	20.618	37.996	17.285
474	18.379	17.703	32.75	3.751
475	17.466	17.018	35.047	6.733
476	30.645	19.043	33.343	4.516
477	31.158	10.672	38.547	9.032
478	21.827	17.952	26.031	4.516
479	22.956	16.486	39.3	5.161
480	22.165	20.846	25.437	3.06
481	18.017	14.11	32.194	7.742
482	39.647	13.753	39.514	7.742
483	13.482	15.832	38.632	8.212
484	22.308	16.015	31.092	4.106
485	25.235	6.05	38.033	15.055
486	20.025	15.138	35.38	8.668
487	17.797	10.334	40.443	5.061
488	28.312	10.678	26.647	4.905
489	8.763	19.386	35.58	15.58
490	36.845	19.79	30.054	8.944
491	26.748	15.226	31.821	3.871
492	24.839	19.475	35.988	6.452
493	31.486	18.901	39.159	5.511
494	19.825	9.429	44.461	6.452
495	24.342	19.935	35.316	6.581
496	19.808	18.933	25.743	4.039
497	24.516	16.195	24.332	5.139
498	21.723	15.215	25.698	11.452
499	31.809	15.452	34.985	10.036
500	20.079	17.097	26.008	7.667
501	24.487	16.423	40.202	5.1
502	33.362	15.301	34.077	19.174
503	22.686	13.978	30.541	4.473
504	26.444	15.869	31.601	12.317
505	24.295	19.908	43.361	9.032
506	28.474	9.433	33.7	12.037
507	28.741	16.734	38.287	9.032
508	29.16	4.173	33.201	5.931
509	26.198	14.649	29.783	6.8
510	35.73	18.464	36.452	6.843
511	31.484	6.665	33.876	12.903
512	30.641	5.971	22.041	7.742
513	24.096	17.871	40.468	5.806
514	17.492	11.704	34.9	8.983
515	23.354	16.241	29.993	3.226
516	29.129	20.118	17.148	10.675
517	21.756	17.394	23.509	5.018
518	20.02	20.569	21.8	6.674
519	11.402	16.219	35.407	7.141
520	22.25	18.607	32.426	5.304
521	37.539	19.612	30.731	9.952
522	23.504	14.762	27.419	5.1
523	29.641	15.935	10.217	5.713
524	26.651	16.998	33.251	9.012
525	20.703	15.83	23.152	4.136
526	15.098	5.036	19.152	12.049
527	29.613	17.202	37.709	7.742
528	28.512	16.452	29.196	15.484
529	30.217	4.612	37.532	5.762
530	46.252	16.423	37.335	7.742
531	26.037	13.458	29.698	12.258
532	36.632	10.323	38.649	5.161
533	31.591	21.137	28.2	8.944
534	32	18.321	35.96	12.296
535	21.825	15.484	34.237	16.862
536	23.091	20.717	6.939	7.213
537	25.172	20.757	27.405	7.097
538	23.76	13.531	24.581	7.502
539	20.968	10.968	38.353	10.323
540	24.675	19.4	39.677	5.061
541	17.201	18.767	27.489	8.387
542	30.828	17.567	31.449	11.613
543	16.145	16.234	26.231	8.212
544	34.741	4.323	42.3	10.29
545	36.256	17.143	29.581	2.281
546	31.222	14.791	25.796	13.23
547	23.509	18.37	25.542	8.819
548	25.697	14.677	25.094	10.745
549	23.401	17.832	16.168	5.1
550	25.518	15.675	30.398	11.405
551	30.566	12.94	26.863	3.579
552	31.109	12.182	24.559	12.442
553	25.931	16.952	34.864	2.281
554	30.249	7.299	28.482	11.425
555	22.332	10.269	30.811	7.742
556	22.142	17.481	28.935	5.931
557	22.859	18.614	25.447	3.226
558	21.579	17.066	37.416	20.073
559	15.786	14.194	24.327	10.949
560	34.297	15.484	43.489	14.968
561	25.65	15.757	30.351	8.741
562	25.368	12.343	28.953	14.942
563	31.48	19.797	28.737	5.806
564	35.058	13.698	12.44	13.548
565	23.327	4.616	22.172	14.018
566	36.836	13.935	32.98	9.626
567	29.947	13.42	33.522	5.018
568	23.156	15.967	27.372	3.871
569	31.935	16.07	23.226	13.79
570	22.006	15.855	22.348	11.405
571	28.68	13.849	9.487	14.485
572	25.484	12.819	26.38	10.323
573	37.721	25.508	31.716	23.685
574	25.999	12.794	26.374	4.516
575	33.475	18.71	35.782	13.261
576	34.154	19.043	22.768	5.474
577	27.205	18.233	28.097	11.613
578	31.116	18.177	24.002	24.452
579	30.933	17.742	28.42	9.032
580	21.935	16.129	26.576	18.18
581	24.432	14.859	28.924	9.124
582	29.277	14.122	23.977	14.194
583	33.545	14.973	29.91	7.79
584	13.134	16.373	31.224	8.467
585	14.839	18.251	24.833	23.871
586	37.971	15.709	23.236	4.516
587	30.584	18.305	19.907	12.258
588	30.065	16.651	32.424	9.677
589	24.082	15.815	33.352	18.71
590	36.721	19.646	26.417	10.323
591	34.734	11.173	16.03	5.161
592	27.866	19.069	28.247	8.079
593	24.067	9.573	16.452	7.031
594	40.64	11.849	10.312	19.125
595	28.683	7.742	28.717	16.129
596	14.826	19.908	30.626	5.091
597	17.764	16.1	18.305	15.511
598	28.318	15.057	25.604	1.935
599	29.994	19.712	24.425	18.754
600	32.275	21.612	16.759	16.774
601	12.719	20.159	24.298	13.008
602	21.384	19.861	30.382	15.097
603	22.744	14.434	16.085	8.634
604	37.129	17.416	22.053	3.226
605	37.446	15.767	34.516	3.751
606	32.798	16.161	28.171	5.813
607	23.141	15.739	27.711	5.806
608	27.372	20.262	35.566	12.445
609	31.594	18.065	28.014	7.531
610	35.982	15.436	34.954	20.529
611	29.134	19.447	25.108	4.562
612	15.034	6.019	25.703	3.361
613	33.083	21.626	27.41	3.226
614	24.839	18.123	24.067	8.212
615	35.161	23.275	25.017	9.605
616	29.73	12.598	30.384	4.562
617	28.037	8.656	27.897	1.935
618	27.179	5.806	22.5	17.202
619	31.971	15.161	35.284	7.299
620	23.351	14.234	29.566	4.039
621	38.451	13.598	26.997	13.613
622	28.065	21.849	26.576	10.098
623	24.67	8.4	17.485	3.751
624	21.163	13.58	30.379	7.299
625	32.441	14.825	34.983	4.616
626	23.581	12.969	33.481	9.677
627	24.725	15.522	31.792	5.99
628	28.168	14.142	25.117	8.944
629	27.144	13.226	29.881	10.968
630	33.372	20.35	23.323	5.09
631	38.062	21.32	30.012	4.562
632	30	14.771	29.119	8.397
633	23.07	15.567	26.005	3.871
634	28.302	17.097	25.296	8.668
635	36.175	19.908	24.244	12.258
636	24.283	15.086	29.764	5.161
637	31.234	9.988	24.581	6.452
638	35.614	12.165	32.844	1.29
639	39.853	4.794	27.163	8.857
640	32.258	18.033	26.551	5.806
641	24.945	25.461	18.407	2.581
642	21.453	15.709	23.128	11.541
643	30.811	6.281	39.86	3.193
644	30.366	10.256	40.585	6.452
645	30.187	13.484	17.161	2.448
646	22.449	14.022	34.903	3.226
647	12.508	18.557	32.903	8.569
648	23.446	17.742	23.433	1.29
649	19.317	18.446	22	5.018
650	24.819	6.778	24.982	9.212
651	29.48	20.329	27.986	11.613
652	39.577	12.54	31.664	2.885
653	7.028	20.28	21.926	3.226
654	15.682	15.522	31.541	6.452
655	28.699	15.849	31.613	7.742
656	37.441	13.929	35.924	3.226
657	20.494	16.804	23.166	10.864
658	10.723	21.442	16.416	12.704
659	24.813	17.42	34.168	13.561
660	39.319	15.448	18.227	5.806
661	33.469	11.082	23.027	6.636
662	16.272	12.904	27.461	13.764
663	28.131	16.43	28.29	16.217
664	37.542	12.73	33.108	12.258
665	31.77	15.484	9.9	6.925
666	32.162	13.382	39.677	1.935
667	25.34	11.252	25.871	13.261
668	15.099	16.73	27.641	14.257
669	13.47	15.804	21.915	5.806
670	24.953	11.612	32.155	7.097
671	33.005	3.4	27.353	10.323
672	35.198	12.198	25.056	10.036
673	31.036	18.562	24.109	12.695
674	18.297	17.216	26.311	1.29
675	15.91	5.77	16.815	16.774
676	33.486	12.242	13.598	1.935
677	35.346	7.742	10.889	13.548
678	24.14	11.612	22.587	1.935
679	26.665	14.424	30.053	8.656
680	33.134	15.424	27.275	6.572
681	24.881	7.484	29.794	14.975
682	25.137	10.378	27.69	2.581
683	17.546	8.368	33.957	9.677
684	24.215	10.29	31.47	8.224
685	37.894	9.184	15.792	2.581
686	19.593	12.258	24.516	8.668
687	23.917	17.29	30.952	4.433
688	24.73	14.714	38.477	7.097
689	28.313	11.58	31.143	8.977
690	22.977	15.484	29.515	8.773
691	30.581	19.678	29.285	10.968
692	28.038	10.46	26.444	5.726
693	30.535	15.814	29.294	6.103
694	23.701	17.974	24.039	22.253
695	22.154	9.926	20.149	9.677
696	18.304	4.068	29.245	8.585
697	13.034	10.092	26.891	8.896
698	33.537	13.56	30.721	11.728
699	21.331	20.874	32.258	11.806
700	24.207	13.262	35.774	7.154
701	28.638	16.13	33.094	11.19
702	21.613	15.51	38.17	11.252
703	25.494	10.838	26.217	11.204
704	20.368	9.124	26.347	19.688
705	26.313	11.792	26.775	9.608
706	35.098	7.344	30.622	12.77
707	38.717	14.598	24.75	15.148
708	17.419	17.258	26.268	15.899
709	29.677	11.426	24.365	17.336
710	25.96	12.13	29.556	11.076
711	29.829	4.46	33.224	13.484
712	17.505	10.082	33.45	6.682
713	28.946	11.684	34.88	16.788
714	32.666	10.386	30.365	12.824
715	26.275	16.734	38.765	7.647
716	32.95	10.542	30.024	16.508
717	21.328	10.608	32.547	14.309
718	16.743	18.248	29.264	13.235
719	32.322	5.194	24.516	15.362
720	37.975	18.32	24.899	13.398
721	42.229	5.814	43.269	7.575
722	29.817	9.678	28.736	19.325
723	39.575	11.612	27.211	15.769
724	33.165	3.87	21.438	13.226
725	17.36	15.484	27.856	17.28
726	22.539	10.036	26.16	14.129
727	36.148	6.75	25.386	17.073
728	22.308	9.748	18.525	14.376
729	32.796	10.838	19.262	13.878
730	36.406	14.714	23.257	8.047
731	30.176	7.096	20.278	7.097
732	29.629	13.506	28.245	23.785
733	28.292	10.322	27.117	8.303
734	20.967	15.876	24.588	16.551
735	35.408	9.124	19.043	10.813
736	26.751	6.258	22.018	14.737
737	27.419	9.846	23.747	11.322
738	25.012	12.258	29.481	18.753
739	20.5	9.126	19.325	11.774
740	19.919	7.756	34.973	20.142
741	29.284	10.122	24.982	9.2
742	39.109	15.678	30.67	16.922
743	30.257	9.074	22.668	10.203
744	24.092	13.272	23.507	16.302
745	31.902	10.65	16.66	16.093
746	37.885	10.322	31.046	16.656
747	32.129	11.252	26.017	12.839
748	37.892	6.084	16.208	18.304
749	30.245	15.218	24.993	10.645
750	35.487	10.874	24.811	8.522
751	33.819	5.122	26.881	11.056
752	31.08	11.566	28.845	12.013
753	42.136	13.936	24.612	14.786
754	36.999	7.18	14.384	16.452
755	32.865	14.584	23.246	13.873
756	13.523	10.676	33.439	17.047
757	24.757	8.568	23.707	10.675
758	35.691	9.308	24.38	10.37
759	34.066	11.736	32.696	18.332
760	28.616	14.486	18.664	10.408
761	28.941	10.954	34.481	13.42
762	40.533	15.24	33.713	9.81
763	27.338	11.862	19.423	11.077
764	31.047	12.182	12.218	8.212
765	34.586	15.804	33.087	6.159
766	33.548	11.552	29.87	16.473
767	37.2	6.452	20.248	11.733
768	42.482	10.532	32.079	7.847
769	13.226	6.27	26.247	16.508
770	46.265	10.968	32.983	6.774
771	20.402	13.032	24.947	14.977
772	12.879	17.678	39	9.355
773	40.316	18.252	22.747	17.511
	38.584	5.152	28.672	6.845
	34.109	7.75	31.411	14.523
	32.879	7.742	35.996	7.355
	35.355	11.686	22.496	22.031
	31.307	17.022	24.761	8.668
	33.72	8.078	35.188	6.452
	24.654	7.14	26.342	12.394
	16.228	14.194	29.032	15.975
	22.66	17.074	35.598	12.056
	30.109	8.978	40.854	8.079
	36.435	14.344	33.637	6.78
	37.764	16.546	32.096	15.058
	23.302	15.568	26.521	10.887
	31.173	13.388	29.155	8.682
	33.946	16.652	35.806	10.054
	29.843	12.95	43.954	8.367
	28.525	14.142	24.617	9.404
	26.452	14.714	20.645	6.774
	24.407	16.774	28.053	9.677
	26.168	14.598	12.089	10.183
	22.51	14.93	33.68	12.799
	17.86	13.6	25.041	6.774
	34.908	14.594	30.59	8.206
	32.93	12.136	40.181	11.234
	34.659	14.564	33.548	15.634
	38.97	19.154	17.344	5.568
	25.467	14.672	28.045	14.826
	25.679	12.258	32.197	12.258
	33.809	9.124	27.6	10.323
	32.777	11.226	41.73	8.977
	29.632	13.23	37.963	9.792
	30.722	14.142	34.657	6.269
	34.699	9.544	46.293	12.903
	31.29	11.532	29.004	8.591
	37.084	6.636	31.952	10
	33.844	9.944	29.754	13.415
	32.844	16.404	21.848	8.352
	28.739	15.354	31.108	6.263
	33.663	7.742	37.72	11.613
	27.26	15.926	37.181	11.05
	22.02	15.098	31.233	10.898
	14.516	12.696	27.133	8.817
	37.721	12.704	13.846	11.395
	26.222	12.39	30.828	8.8
	19.28	9.58	26.374	16.614
	36.224	16.294	17.402	16.41
	26.95	7.788	23.089	13.802
	40.078	14.426	35.213	9.3
	35.287	15.054	27.806	10.241
	28.093	20.072	19.18	8.387
	31.589	21.064	26.019	15.729
	37.516	10.036	24.386	10.586
	31.29	13.604	31.894	8.656
	33.02	5.634	27.594	8.223
	34.642	7.502	30.407	11.503
	20.696	10.128	23.794	7.768
	31.561	19.27	16.586	15.097
	19.446	21.224	18.79	10.706
	32.3	14.838	31.972	8.435
	9.99	15.822	19.669	11.974
	35.669	16.414	22.981	8.768
	25.562	17.42	17.362	6.71
	29.554	13.904	36.432	8.511
	30.323	17.714	26.139	12.739
	27.646	19.332	15.507	7.413
	24.024	18.566	15.862	13.447
	34.046	13.56	21.518	9.752
	12.804	18.064	14.959	13.849
	20.169	18.532	24.766	7.935
	16.717	11.404	30.262	12.28
	13.953	3.87	12.089	5.379
	32.762	13.296	18.367	9.936
	26.081	12.904	31.372	9.943
	16.879	8.98	18.387	7.742
	25.806	11.612	38.648	9.666
	19.16	12.984	34.605	13.669
	14.954	17.312	37.511	14.54
	26.131	16.95	29.612	9.124
	9.355	13.548	31.774	4.744
	21.261	6.842	2.903	17.692
	27.301	10.444	28.761	13.199
	16.738	18.464	25.945	7.589
	23.565	12.984	27.302	9.295
	14.935	14.194	29.802	9.032
	12.44	7.096	34.008	7.824
	23.405	16.614	2.258	24.855
	14.882	10.562	29.463	15.984
	21.613	13.734	25.457	26.36
	22.958	10.948	33.556	12.34
	18.959	17.536	31.934	11.536
	22.687	13.642	28.158	18.259
	14.589	18.416	35.988	14.921
	12.334	20.166	28.038	13.061
	15.641	16.13	31.195	29.718
	31.11	20.592	36.129	13.486
	12.184	17.564	34.671	7.799
	23.085	14.89	24.784	19.236
	30.863	15.966		11.29
	21.774	13.272	34.166	16.364
	13.331	10.638	41.672	23.381
	18.69	12.904	40.143	11.221
	11.523	14.704	39.156	9.236
	14.766	18.172	31.556	18.973
	23.102	14.194	33.032	24.691
	16.99	14.194	40.267	15.166
	13.056	19.62	31.428	16.711
	28.314	16.836	34.932	9.377
	14.859	12.216	30.964	10.199
	5.455	18.064	36.452	8.826
	16.877	20.774	33.783	9.013
	17.727	13.874	38.841	10.721
	10.719	15.73	38.269	9.283
	14.415	4.562	26.754	20.984
	17.251	16.374	35.322	10.372
	15.543	12.258	41.545	10.123
	11.45	18.88	33.647	15.181
	23.189	13.272	39.166	9.476
	11.219	6.838	33.711	8.506
	18.218	16.73	28.655	12.358
	21.351	14.772	1.613	12.476
	21.097	18.846	43.382	16.984
	23.663	19.354	34.494	8.132
	27.814	14.838	37.182	7.755
	13.553	8.078	32.238	5.905
	20.127	5.806	35.267	10.405
	21.594	18.844	27.868	14.369
	23.491	16.446	28.218	8.168
	21.29	12.904	33.114	8.027
	21.627	15.804	28.201	6.834
	18.243	13.548	25.976	14.061
	14.313	15.45	25.914	7.213
	20.39	15.098	2.55	7.213
	23.652	9.42	1.613	7.453
	12.93	10.78	40.963	7.082
	24.902	20.152	21.335	11.737
	15.871	13.262	29.737	7.926
	18.388	13.56	29.82	12.73
	18.884	10.378	2.347	15.857
	11.846	11.612	2.21	8.021
	26.157	11.226	27.005	5.726
	23.515	12.836	39.085	7.976
	38.976	24.646	37.601	12.163
	26.082	15.75	38.328	12.332
	22.929	14.976	23.059	9.097
	16.619	10.608	25.693	8.079
	13.671	18.536	23.69	13.978
	29.477	10.386	35.777	9.124
	18.823	17.42	25.844	8.249
	16.651	19.444	20.238	7.742
	21.286	11.422	31.673	5.399
	17.889	15.286	29.404	9.088
	22.795	10.968	23.862	7.039
	26.907	18.704	32.871	8.367
	18.466	14.078	35.126	11.766
	36.844	15.942	29.628	13.518
	30.879	14.338	30.942	8.187
	21.165	15.004	29.163	10.195
	34.058	14.068	28.793	7.838
	28.056	8.692	20.02	8.462
	32.589	16.446	32.932	12.3
	22.152	13.272	32.417	7.442
	11.833	15.21	28.323	9.355
	25.335	15.51	30.826	9.752
	12.903	17.312	30.593	18.916
	15.684	17.6	40.156	8.022
	27.109	12.728	32.39	6.258
	34.651	12.854	32.032	11.845
	24.616	14.486	26.01	14.78
	13.795	12.774	13.777	7.742
	16.16	10.948	32.569	12.258
	16.95	7.742	22.576	10.605
	19.362	17.336	25.08	9.521
	25.398	13.23	30.987	9.079
	38.065	13.032	34.362	9.936
	39.913	16.574	37.263	8.212
	21.114	17.6	26.347	9.737
	30.526	15.096	23.857	9.612
	25.351	12.904	28.972	7.642
	30	23.262	27.509	7.709
	26.676	7.3	36.736	12.893
	30.766	10.828	39.019	7.886
	27.157	20.36	18.528	10.695
	25.607	7.096	21.471	9.02
	36.277	21.212	21.378	10.264
	39.504	7.548	26.469	9.467
	22.566	17.42	25.091	10.038
	13.548	10.492	19.823	9.648
	25.662	11.354	27.402	7.299
	16.865	12.258	34.487	11.405
	33.163	16.858	36.234	7.753
	19.038	20	30.645	8.44
	27.432	9.052	35.275	7.942
	31.58	17.198	39.75	5.606
	28.331	18.064	30	10.304
	22.959	11.54	29.982	9.954
	26.459	23.124	27.089	10.355
	40.588	8.656	36.815	6.739
	15.751	10.964	30.327	6.774
	36.988	7.956	25.665	11.833
	31.414	16.034	33.871	10.088
	28.217	15.484	33.014	7.755
	20.667	14.372	22.849	10.264
	21.025	6.91	33.036	7.708
	22.581	17.334	28.807	14.281
	20.858	10.198	29.821	11.397
	35.027	18.932	37.122	11.935
	24.194	15.484	16.709	7.966
	29.009	18.652	22.867	12.155
	29.718	12.43	25.679	25.032
	35.239	15.679	33.454	7.202
	17.844	19.951	35.466	6.873
	19.032	17.937	26.849	7.992
	16.217	16.821	40.361	7.742
	32.014	17.582	34.8	6.953
	35.962	18.421	27.099	10.264
	34.259	21.983	33.07	12.857
	25.245	15.383	33.172	7.787
	39.153	18.445	19.625	11.108
	13.705	12.016	23.699	7.039
	31.516	18.481	22.567	8.02
	28.767	13.09	13.798	9.995
	29.234	21.161	30.572	11.639
	21.097	16.197	27.591	8.207
	23.203	21.906	28.046	13.625
	31.903	16.452	28.574	10.675
	27.742	15.739	25.505	8.885
	19.648	21.21	27.202	6.869
	15.102	6.349	33.731	5.142
	30.748	19.62	28.332	7.097
	34.659	18.391	26.472	8.896
	27.151	17.097	33.257	6.615
	28.649	21.13	25.183	15.1
	22.748	20.364	24.828	12.465
	20.47	12.984	32.522	10.11
	16.157	16.738	30.501	14.704
	27.1	19.163	22.347	7.071
	36.336	15.099	22.351	8.854
	24.619	14.615	40.353	6.843
	24.71	21.935	28.996	23.94
	12.445	6.431	23.625	13.376
	18.522	17.965	32.82	7.502
	31.356	17.98	30.491	12.037
	28.381	15.234	25.952	17.895
	27.546	13.44	24.048	8.962
	22.645	10.742	30.255	13.871
	24.751	13.871	25.484	17.004
	25.941	18.632	29.023	12.324
	13.358	14.392	33.912	11.916
	14.272	11.935	32.593	13.849
	15.161	22.199	28.273	11.466
	26.857	15.69	31.274	11.541
	23.635	9.355	32.969	16.172
	25.18	13.725	30.509	8.999
	29.316	13.753	34.263	12.707
	29.949	13.42	34.065	17.714
	26.774	13.19	29.094	19.014
	24.232	16.281	25.09	11.384
	23.188	15.242	18.237	10.968
	17.063	15.604	30.259	17.182
	24.76	16.195	18.924	9.456
	16.649	18.52	30.509	6.815
	27.44	11.29	17.336	13.918
	25.236	14.662	30.39	16.445
	21.361	11.252	32.543	8.71
	22.904	19.771	22.287	13.53
	13.079	12.054	33.117	23.913
	30.023	11.603	35.595	23.038
	31.98	14.366	29.517	10.188
	38.63	18.791	14.349	16.977
	11.368	14.571	17.729	16.296
	26.4	18.724	21.097	10.465
	31.187	20.445	29.675	6.329
	20.704	12.205	8.326	12.839
	14.51	9.605	33.719	13.43
	20	19.132	23.529	12.928
	17.564	9.841	33.9	13.871
	24.788	12.459	43.13	21.108
	27.557	14.844	15.522	14.609
	12.816	18.704	31.081	12.575
	21.774	12.421	35.958	12.729
	23.038	19.415	39.143	14.031
	28.715	12.903	26.115	6.615
	25.996	9.157	26.726	8.358
	22.617	12.465	30.956	16.725
	24.238	8.644	29.379	10.992
	22.166	10.97	27.372	15.558
	22.191	20.25	32.621	17.419
	18.699	12.558	30.749	7.275
	27.356	13.548	23.226	14.024
	23.07	16.009	13.095	11.814
	18.073	11.839	29.826	17.861
	16.158	8.668	25.066	16.532
	16.831	11.252	26.292	15.395
	29.423	8.233	28.763	9.151
	19.032	19.43	30.373	21.193
	25.182	15.998	26.646	16.891
	22.83	21.613	20.396	11.425
	28.154	21.101	30.748	14.903
	23.762	11.777	30.007	11.881
	26.9	20.969	21.639	13.931
	20.909	11.83	25.816	13.474
	21.358	17.618	32.258	10.675
	27.961	16.859	29.88	14.482
	20.961	12.42	21.799	18.073
	25.237	7.14	29.585	6.272
	23.925	18.187	31.812	9.989
	20.444	8.961	27.15	20.364
	16.472	12.14	28.27	12.903
	21.364	14.898	27.347	14.923
	10.462	8.668	26.731	11.565
	26.441	14.004	23.732	16.199
	24.682	9.954	33.093	10.903
	21.226	13.729	13.234	9.012
	33.564	17.518		11.29
	21.383	11.613	26.521	10.63
	23.864	18.476	31.958	9.582
	16.43	15.003	33.139	17.319
	12.656	15.869	27.212	16.864
	27.15	6.925	12.598	7.688
	28.657	14.325	32.897	16.847
	24.474	26.023	31.01	10.036
	13.278	20.42	26.32	7.419
	9.742	13.79	20.849	11.789
	25.861	11.091	21.244	10.762
	27.299	10.152	27.919	6.615
	25.533	20.767	37.419	10.782
	22.507	22.35	20.811	8.065
	18.357	21.945	23.857	7.299
	20.083	27.444	14.548	7.784
	23.477	13.226	22.059	6.165
	21.281	12.083	19.733	10.699
	12.91	23.296	20.238	8.065
	24.842	13.624	37.861	7.994
	16.96	13.871	29.14	9.038
	14.275	19.006	20.895	7.271
	37.2	30.068	29.1	10.081
	22.665	13.833	23.226	10.962
	28.412	6.923	30.137	6.296
	33.578	15.424	23.957	8.122
	22.355	20.985	19.756	10.242
	13.691	15.82	19.703	6.922
	26.84	23.148	18.648	11.094
	24.859	22.407	25.342	16.421
	22.607	20.959	28.571	9.77
	19.785	7.254	27.638	9.344
	28.088	11.493	25.806	14.414
	34.091	16.508	24.1	12.539
	36.886	19.085	18.765	6.366
	19.719	17.309	28.142	10.049
	32.271	15.375	24.525	12.924
	30.506	11.502	25.302	8.387
	7.564	18.999	27.94	11.069
	23.713	22.408	25.904	8.873
	25.17	9.855	33.142	8.71
	27.858	20.817	29.032	9.203
	34.02	15.869	31.529	7.148
	34.482	14.015	22.244	12.258
	29.467	16.892	24.48	17.17
	38.88	12.675	22.869	8.079
	39.354	17.343	27.604	9.583
	21.613	18.898	32.984	15.161
	23.821	16.476	24.815	12.628
	24.762	32.258	26.429	6.555
	30.609	13.03	12.903	11.419
	21.232	17.011	15.484	13.064
	33.747	14.151	21.45	15.769
	20.819	16.039	20.645	9.283
	35.135	26.723	19.722	6.615
	32.091	16.865	19.355	14.336
	35.068	35.817	21.29	11.681
	32.791	29.175	18.729	13.23
	32.365	11.579	34.248	11.023
	20.416	20.397	5.806	12.167
	16.345	12.323	35.785	4.951
	31.121	11.651	0.645	13.431
	27.244	24.278	24.313	6.573
	30.334	14.38	23.071	8.065
	23.66	29.288	27.019	15.326
	43.634	19.349	33.618	10.996
	19.677	10.042	20.467	12.868
	34.678	22.342	24.475	14.715
	25.171	19.34	32.25	17.767
	20.99	15.787	28.387	6.129
	24.092	16.574	26.125	6.835
	29.874	8.367	24.293	15.366
	32.314	23.457	18.538	10.968
	32.846	20.556	15.959	18.602
	21.675	28.152	22.968	12.73
	25.358	20.503	32.258	12.757
	25.703	18.3	26.98	8.387
	17.695	9.621	23.719	14.516
	16.356	16.245	24.247	7.742
	29.335	18.036	27.672	14.37
	26.863	29.299	25.751	8.659
	23.745	16.565	26.647	9.215
	28.774	17.167	27.097	11.81
	38.857	17.271	28.989	21.413
	35.812	27.749	14.351	11.594
	27.366	11.703	23.226	17.546
	22.581	21.819	14.69	15.695
	32.652	8.671	21.32	8.92
	23.483	12.412	22.95	13.696
	21.874	20.579	21.639	16.978
	10.352	23.596	26.864	8.597
	38.211	14.859	26.459	11.525
	13.382	20.256	23.356	15.291
	26.559	18.932	26.452	9.552
	24.839	13.268	18.022	20.968
	17.821	19.064	26.003	17.44
	32.188	19.677	17.753	16.299
	33.211	23.025	22.367	20.485
	25.212	20.757	20.064	13.426
	27.016	26.346	25.398	7.662
	28.58	20.444	18.566	10.968
	36.087	24.837	23.847	10.645
	11.784	28.41	2.244	13.081
	26.464	7.069	11.076	7.983
	30.82	15.805	33.119	15.683
	34.744	30.198	21.898	24.34
	29.447	29.957	36.071	10.675
	17.097	25.161	22.654	17.671
	22.963	17.911	33.137	7.909
	17.916	25.9	24.166	8.263
	11.098	16.73	31.478	6.259
	18.033	14.424	17.045	11.405
	26.452	20.052	31.13	6.059
	32.755	16.921	30.323	18.809
	30.033	19.08	28.815	19.348
	26.818	10.393	31.764	8.491
	25.967	12.903	30.584	12.581
	23.45	10.813	27.16	20.034
	29.929	20.918	28.834	14.502
	26.438	16.39	33.469	13.102
	18.898	12.104	31.638	25.622
	39.511	16.292	34.104	12.241
	37.766	20.855	23.462	20.14
	13.358	12.634	29.646	12.695
	37.16	8.85	16.702	7.097
	35.003	18.065	39.012	22.781
	22.08	12.407	23.437	13.404
	37.832	17.647	22.673	11.341
	38.617	7.876	27.254	9.808
	26.452	22.06	31.709	13.77
	32.074	21.54	28.979	18.428
	32.723	22.902	17.085	10.036
	17.357	16.157	31.7	10.406
	28.982	12.317	31.182	25.463
	35.513	19.498	41.548	9.039
	35.033	15.585	28.224	9.308
	29.704	20.81	23.571	15.055
	30.557	14.933	34.535	9.234
	19.748	13.411	24.662	16.796
	29.328	19.013	25.946	12.258
	27.913	15.484	38.065	18.843
	28.655	19.544	28.699	29.36
	34.884	17.264	28.868	13.623
	13.015	15.484	31.738	8.953
	16.541	24.425	29.032	14.122
	27.275	18.386	19.945	23.462
	28.472	15.168	16.117	7.742
	22.404	14.161	30.009	17.231
	33.247	18.387	23.132	11.587
	19.355	15.259	30.412	7.293
	15.676	9.089	29.799	9.7
	30.742	17.336	22.005	14.625
	26.872	18.663	24.558	18.751
	30.645	19.619	15.095	20.166
	17.459	11.613	28.05	16.438
	23.878	9.585	34.868	6.562
	34.74	18.791	33.282	9.01
	29.467	18.065	27.67	6.129
	14.96	10.006	22.129	21.067
	32.145	16.195	20.878	5.381
	29.225	19.295	36.121	22.719
	25.906	15.055	27.121	8.467
	25.161	21.524	27.325	7.097
	12.146	12.835	25.266	28.773
	7.184	9.226	21.678	10.413
	23.706	21.163	18.248	15.497
	15.347	14.765	29.876	10.968
	20.634	18.71	38.422	8.44
	28.734	13.548	18.201	8.336
	28.446	13.046	27.641	16.088
	25.279	13.326		10.237
	11.4	7.614		18.898
	38.075	10.874		17.634
	31.362	14.293		5.913
	25.659	11.633		10.843
	32.511	11.212		8.184
	27.77	16.393		8.155
	23.696	15.292		7.668
	28.483	10.82		9.496
	22.378	20.27		6.353
	30.93	13.272		11.935
	27.698	12.317		10.719
	26.025	9.048		8.57
	23.95	13.152		6.059
	27.743	13.055		13.887
	28.56	16.779		6.965
	17.742	11.653		18.77
	28.131	13.226		7.388
	22.027	11.538		8.148
	25.298	12.317		9.3
	9.047	17.834		6.907
	18.825	11.405		7.336
	17.595	14.478		7.822
	34.415	14.426		9.472
	13.869	11.638		14.832
	22.019	12.941		13.143
	15.421	9.949		16.892
	18.05	15.578		9.733
	13.605	6.068		7.613
	17.562	19.837		17.954
	26.53	8.147		9.394
	22.724	13.792		20.645
	19.388	20.708		13.564
	19.891	9.032		9.661
	19.389	18.924		20.717
	15.436	17.792		17.527
	13.567	13.632		16.156
	23.455	11.521		12.357
	22.558	18.177		6.491
	22.313	11.685		8.129
	20	13.442		12.1
	21.15	17.693		10.323
	16.62	22.141		15.175
	13.093	6.154		24.868
	21.479	11.746		16.424
	10.298	8.065		10
	18.082	14.426		8.693
	29.677	19.28		21.218
	15.417	17.479		21.462
	16.71	10.484		11.177
	12.754	10.685		14.653
	13.048	15.031		11.935
	21.134	8.403		10.628
	14.088	9.355		21.014
	18.883	11.01		8.857
	16.86	11.861		12.805
	22.868	14.534		11.81
	15.658	14.583		6.728
	16.827	8.02		10.991
	7.694	7.882		10.563
	30.005	6.875		6.812
	20.384	20.098		14.114
	11.232	20.882		9.384
	8.688	10.65		8.71
	14.577	12.082		16.579
	26.473	17.881		8.684
	19.622	12.862		9.544
	13.871	13.226		17.889
	12.597	12.001		6.668
	13.083	14.465		8.079
	24.968	14.614		9.3
	12.581	14.829		10.312
	25.892	14.184		14.372
	20.556	18.757		12.185
	20.467	11.872		11.902
	21.166	7.294		14.385
	12.581	10.387		15.167
	15.055	8.589		12.12
	28.123	10.819		7.068
	26.06	18.14		7.066
	17.473	14.715		12.41
	19.076	14.201		8.053
	29.484	11.593		12.875
	19.38	14.459		16.937
	14.466	13.524		7.636
	12.545	7.426		19.715
	19.315	8.04		12.904
	15.945	13.538		5.109
	21.03	10.003		13.835
	23.268	11.731		11.604
	18.065	21.433		11.88
	33.235	15.764		8.238
	14.179	12.964		6.429
	27.459	11.767		16.104
	27.117	13.221		16.33
	35.357	8.397		7.419
	16.877	9.502		17.39
	23.681	9.456		8.042
	28.907	7.527		11.861
	24.575	13.23		18.933
	18.621	5.856		18.224
	18.557	20.368		8.752
	21.115	11.29		8.281
	15.374	9.723		8.065
	17.088	9.192		13.078
	12.049	8.569		22.403
	22.625	11.226		14.224
	28.379	13.131		7.549
	23.771	7.213		12.471
	29.605	10.341		7.651
	22.606	10.06		26.095
	15.957	8.706		14.181
	13.798	8.692		25.589
	26.866	19.861		19.388
	24.992	19.059		12.515
	19.86	21.371		20.323
	14.826	21.376		15.178
	23.571	21.014		9.885
	17.801	19.03		16.103
	13.701	18.364		9.854
	26.328	16.175		11.781
	26.749	7.642		11.595
	22.445	20.604		17.023
	15.333	15.53		10.675
	16.424	16.892		9.724
	29.179	24.384		22.581
	16.157	17.843		12.173
	20.609	15.889		6.988
	17.713	26.979		13.133
	16.774	24.99		10.557
	12.971	15.457		18.476
	15.427	11.23		13.993
	17.466	15.346		8.286
	14.426	19.953		10.964
	18.958	24.482		11.06
	14.839	15.446		5.89
	18.732	17.14		8.287
	28.284	28.833		6.201
	25.638	21.49		5.694
	19.16	20.615		10.126
	20.485	9.301		10.249
	17.455	17.967		15.362
	13.814	18.834		13.871
	13.23	16.416		22.619
	20.046	19.164		8.171
	19.226	16.082		22.285
	17.002	10.102		8.065
	23.948	10.693		11.214
	14.273	10.376		7.125
	21.369	17.816		19.305
	20	16.388		10.452
	15.792	20.125		6.565
	23.937	16.856		18.292
	12.648	13.356		8.71
	13.057	13.364		9.12
	14.225	10.387		9.616
	23.044	14.516		11.652
	14.968	11.846		17.742
	16.525	22.126		24
	20.086	10.264		10.531
	15.49	17.419		7.751
	19.805	15.689		20.161
	22.753	12.078		14.194
	21.173	8.182		19.441
	15.538	14.253		13.686
	12.903	15.263		14.31
	14.485	9.599		19.161
	27.155	13.945		13.686
	13.849	20.22		4.998
	17.946	18.155		9.188
	7.742	14.383		14.505
	16.165	19.36		16.087
	17.792	13.222		27.838
	10.323	16.255		9.148
	19.633	16.879		21.146
	17.023	12.336		26.463
	17.582	10.09		8.212
	14.463	9.922		8.71
	12.622	10.985		7.774
	18.777	15.816		15.484
	22.016	13.465		9.557
	23.053	15.484		17.217
	10.323	11.841		15.384
	9.521	10.249		9.053
	13.849	12.036		10.803
	20.953	11.776		9.076
	18.933	15.689		19.41
	19.617	13.926		9.553
	32.022	12.418		6.037
	16.734	12.326		9.193
	12.903	10.323		16.854
	12.903	16.096		10.531
	16.117	9.963		11.296
	17.336	9.59		10.968
	13.561	10.284		15.5
	31.365	14.514		7.742
	19.613	7.742		7.039
	24.686	9.677		10.711
	18.922	13.747		16.211
	24.603	18.32		8.487
	28.943	9.355		12.547
	11.804	16.627		12.317
	13.13	19.196		9.032
	17.734	12.626		10.264
	18.464	9.385		13.914
	26.096	12.051		8.406
	8.172	16.9		19.654
	17.71	18.543		23.888
	16.406	11.117		6.129
	22.546	12.903		9.232
	13.686	13.265		12.226
	19.043	15.481		14.786
	19.525	7.204		11.731
	14.138	15.155		7.99
	23.199	9.293		8.212
	9.677	17.067		8.514
	18.065	16.802		10.12
	10.622	11.553		15.709
	13.003	14.291		6.417
	31.231	7.576		17.959
	21.29	7.419		8.919
	19.742	9.58		7.745
	17.682	16.012		6.452
	14	8.909		9.87
	13.123	13.871		26.012
	12.46	9.389		10.02
	26.452	9.282		10.72
	9.58	8.626		19.038
	13.204	10.968		8.276
	15.997	12.581		8.44
	11.613	8.387		7.538
	20.597	8.678		16.053
	22.084	8.85		30.847
	14.727	15.512		9.323
	14.839	6.387		6.843
	21.231	14.59		22.871
	28.501	9.569		8.648
	14.507	14.313		9.521
	22.442	15.83		7.584
	31.419	15.694		10
	17.036	14.613		6.203
	15.58	14.732		10.711
	10.323	9.011		7.755
	10.323	18.61		8.707
	21.067	11.266		8.71
	10.902	10.516		12.258
	13.548	15.161		6.774
	16.117	9.452		6.159
	20.406	16.689		24.766
	14.839	18.288		16.005
	28.431	12.831		10.323
	14.804	15.884		11.405
	13.839	8.45		8.368
	21.522	12.873		11.397
	14.494	11.889		30.116
	20.444	10.945		7.339
	17.986	14.164		6.006
	22.354	20.032		12.504
	24.675	10.987		6.774
	11.541	14.556		13.014
	14.308	11.192		6.319
	16.858	13.057		10.243
	22.804	15.881		7.299
	15.003	11.405		12.317
	27.372	16.452		26.774
	18.248	9.005		13.577
	32.188	10.871		20.234
	13.791	15.161		7.661
	23.462	14.239		12.939
	17.311	14.698		17.481
	13.548	6.129		16.642
	10.651	11.602		19.253
	21.935	12.899		23.398
	19.054	14.373		15.084
	13.3	7.873		14.825
	11.587	14.122		8.896
	29.677	16.774		25.933
	23.709	12.317		17.792
	14.313	17.921		17.8
	17.58	17.384		16.408
	23.084	18.386		20.567
	26.804	12.522		8.362
	27.265	15.804		16.35
	18.581	6.452		11.301
	29.843	13.33		17.939
	26.938	13.905		19.675
	29.763	18.875		15.012
	17.229	10.511		7.247
	14.281	19.877		11.73
	23.451	10.249		15.148
	31.902	12.879		7.345
	19.399	9.668		8.903
	24.667	15.131		18.398
	23.529	19.577		5.959
	15.585	10.058		19.673
	13.677	17.097		13.686
	30.168	19.688		19.655
	11.613	16.129		15.511
	15.633	6.607		9.808
	18.976	16.636		7.605
	15.804	18.602		11.613
	15.255	6.718		6.962
	14.194	15.946		10.243
	29.945	14.497		11.83
	20.958	12.194		22.766
	15.034	11.355		5.727
	29.692	16.774		9.136
	27.333	12.729		13.416
	23.218	17.035		9.878
	28.534	13.269		15.283
	24.178	17.273		7.944
	19.049	10.968		15.292
	28.248	15.944		19.95
	30.027	12.515		7.447
	11.487	18.715		17.056
	28.36	17.231		18.903
	17.879	16.538		6.299
	32.903	17.599		19.839
	13.873	13.024		9.355
	26.925	13.702		9.674
	22.979	17.276		10.941
	16.774	16.104		13.845
	15.471	20.461		12.881
	22.181	17.456		5.806
	23.266	10.521		12.639
	25.66	20.985		17.262
	23.812	10.822		12.225
	11.613	20.482		10.838
	25.44	19.954		13.847
	28.716	10.21		13.442
	15.91	15.667		10.164
	28.588	24.175		11.273
	12.478	18.387		12.327
	14.839	14.946		15.468
	26.459	21.505		10.882
	24.252	14.822		15.484
	13.24	10.968		10.584
	13.814	19.005		9.482
	23.871	13.379		10.155
	13.465	15.484		11.188
	13.449	20.78		11.126
	21.83	21.29		10.804
	26.54	15.862		20.596
	16.43	17.267		13.531
	24.295	14.708		10.604
	27.372	19.032		14.39
	23.722	18.898		13.251
	15.742	15.967		13.618
	41.055	11.802		7.412
	30.337	8.314		16.302
	23.318	22.258		15.212
	30	18.003		15.698
	29.824	8.064		10.425
	38.415	15.353		10.306
	20.429	16.533		8.303
	27.385	12.001		6.208
	32.907	13.881		15.602
	26.173	12.407		7.097
	22.476	21.639		8.571
	18.414	11.29		13.232
	30	14.35		18.582
	39.552	7.781		15.755
	25.936	8.851		13.451
	32.247	15.511		9.932
	32.824	13.93		7.518
	25.468	20.989		10.546
	27.59	10.714		8.212
	28.521	13.705		8.511
	30.251	10.882		13.416
	36.015	12.038		8.387
	25.287	19.312		9.345
	24.406	19.197		8.173
	26.114	22.533		9.032
	39.603	16.954		9.355
	18.311	10.188		7.527
	37.728	16.292		7.936
	35.549	14.769		12.483
	13.556	18.602		7.533
	32.027	18.19		13.736
	31.595	18.639		7.097
	33.415	16.099		10.557
	35.752	12.165		7.967
	27.206	17.552		11.613
	21.938	15.379		9.728
	21.804	11.333		10.82
	16.18	12.123		13.057
	29.702	18.105		9.722
	28.603	12.984		6.615
	35.997	16.423		10.968
	24.957	14.336		15.622
	20.809	15.739		11.679
	23.035	12.975		5.806
	20.547	15.149		10.327
	15.955	13.679		7.562
	23.57	13.841		12.903
	12.343	6.762		9.016
	25.1	14.769		13.686
	28.897	28.454		9.352
	11.755	13.141		13.567
	33.687	9.022		14.297
	17.362	14.067		18.859
	12.076	13.681		12.258
	25.558	16.774		9.46
	24.629	11.613		12.977
	32.965	22.61		9.905
	21.204	15.055		20.542
	16.983	20.15		14.77
	30.522	15.496		14.07
	38.391	12.745		10.774
	40.463	15.203		13.476
	33.18	14.428		7.423
	36.41	15.279		8.566
	29.415	23.669		9.179
	22.746	9.608		17.056
	37.036	8.943		9.233
	45.002	18.08		27.319
	33.689	13.423		5.77
	39.952	10.738		20.578
	35.256	6.117		10.8
	35.47	14.598		13.705
	35.954	14.194		8.59
	22.172	12.792		8.499
	22.802	7.116		12.599
	24.407	18.835		5.161
	35.627	16.117		7.347
	36.983	14.516		24.597
	41.931	16.506		18.27
	20.561	16.992		6.731
	29.888	9.403		6.562
	36.41	12.676		12.105
	36.828	20.546		10.126
	35.866	14.61		8.607
	23.661	19.794		6.866
	33.506	7.402		9.148
	36.864	14.709		16.742
	29.92	18.264		11.116
	28.868	10.864		11.929
	32.45	14.889		13.204
	29.456	16.615		12.4
	30.015	21.601		16.651
	30.422	6.615		10.457
	30.892	14.928		7.374
	37.105	11.935		7.934
	29.878	10.468		5.77
	26.452	19.79		12.774
	22.175	13.356		12.597
	35.002	15.754		6.579
	21.732	18.879		21.241
	18.764	12.581		9.024
	31.067	20.049		19.16
	29.489	17.463		13.095
	21.539	14.086		10.787
	22.249	10.243		12.773
	29.109	17.844		8.581
	31.599	16.784		8.896
	27.843	9.195		12.545
	25.685	13.873		22.766
	30.987	6.835		5.702
	31.397	18.622		7.855
	21.935	9.949		13.364
	23.388	8.818		12.234
	30.281	11.285		16.161
	32.911	19.75		15.879
	22.475	20.323		9.187
	25.975	10.881		16.405
	23.103	14.417		16.772
	21.129	8.136		9.923
	27.644	14.135		10.493
	23.041	21.369		6.387
	14.527	12.526		17.063
	18.455	18.55		14.112
	32.939	6.704		13.145
	18.524	15.913		7.79
	19.16	15.268		10.312
	23.624	11.721		13.161
	13.275	12.545		8.065
	26.337	9.124		8.223
	18.757	11.613		8.667
	19.778	12.403		13.503
	30.2	14.571		9.086
	23.204	8.138		11.212
	21.785	11.397		7.299
	25.757	11.935		10.412
	22.978	11.108		11.641
	28.445	16.104		16.951
	17.563	10.887		9.232
	26.968	11.64		17.564
	27.901	13.23		8.676
	35.724	11.83		8.387
	24.14	13.364		7.006
	31.668	9.227		9.567
	32.896	15.199		10.3
	28.056	8.762		10.557
	31.986	11.728		10.945
	29.881	8.387		9.643
	30.952	7.742		5.987
	29.046	9.481		6.452
	28.487	13.375		10.945
	31.414	7.383		8.896
	26.285	10.324		5.304
	30.111	12.06		11.043
	30.66	13.294		4.194
	28.083	7.299		7.41
	29.365	10.098		12.258
	34.825	13.595		12.903
	24.996	8.223		17.551
	27.93	11.95		6.452
	31.744	7.4		6.303
	22.326	14.332		6.565
	28.244	11.473		4.99
	22.279	10.464		20.371
	33.901	15.806		5.505
	28.755	11.593		6.096
	25.551	13.164		4.137
	31.441	10.809		8.552
	28.469	11.475		14.069
	29.034	9.341		2.581
	38.773	14.138		16.898
	30.391	11.317		3.672
	26.213	17.216		4.905
	24.06	10.901		8.511
	22.598	11.914		13.421
	11.534	8.8		6.27
	28.154	12.045		10.502
	18.693	15.697		11.147
	33.661	12.676		4.106
	24.673	8.581		4.667
	17.575	8.137		4.968
	23.666	10.013		4.968
	27.583	29.115		5.161
	26.771	15.161		2.449
	30.265	13.946		7.357
	27.056	16.351		6.71
	26.282	12.019		3.548
	26.701	16.046		18.688
	28.092	14.328		8.678
	21.348	12.01		4.452
	19.933	12.532		5.77
	24.35	12.975		5.484
	15.484	13.503		6.78
	27.561	10.024		3.697
	26.4	23.347		8.97
	14.721	16.191		8.306
	21.639	16.322		6.645
	28	17.14		3.226
	22.258	9.377		5.806
	21.028	8.651		7.255
	19.05	19.032		6.073
	17.365	10.791		7.141
	22.2	17.234		6.572
	11.72	8.656		6.442
	26.684	12.268		6.462
	19.329	7.934		4.742
	22.085	8.263		5.806
	28.6	13.538		4.381
	30.898	13.363		6.361
	37.314	10.752		6.059
	30.502	6.41		5.193
	34.907	12.903		7.306
	28.159	15.135		5.484
	28.065	20.985		9.307
	36.997	16.425		8.848
	33.24	11.24		12.503
	35.759	19.032		7.354
	33.531	12.022		9.759
	22.971	12.994		8.519
	23.614	13.984		15.587
	33.613	9.426		11.633
	33.291	19.617		5.252
	32.305	10.927		14.862
	24.517	6.615		4.839
	31.368	11.774		11.425
	43.751	6.129		3.235
	26.85	15.029		7.357
	20.806	13.917		8.178
	33.701	13.849		5.806
	31.79	9.934		3.633
	29.991	15.068		19.302
	28.455	12.764		6.925
	26.129	19.429		11.11
	23.042	10.359		9.352
	21.813	7.527		6.099
	31.669	9.062		7.651
	20.096	13.985		4.516
	21.5	11.588		7.282
	22.238	13.828		8.117
	22.051	12.082		18.464
	28.522	12.071		7.705
	20.287	12.6		5.836
	22.465	12.197		6.073
	22.359	11.582		9.103
	19.407	21.444		7.465
	26.668	12.622		8.569
	19.346	19.674		12.078
	26.437	8.657		5.931
	25.558	10.86		11.638
	20.418	14.53		9.55
	30.782	14.807		7.512
	16.07	13.336		15.827
	15.675	9.417		8.065
	21.33	12.774		12.084
	21.508	12.012		5.482
	21.495	17.963		10.274
	15.142	8.498		6.925
	16.129	9.322		12.137
	16.364	12.919		3.226
	24.976	14.577		7.337
	18.438	11.784		7.646
	16.415	11.357		7.258
	15.549	7.338		8.161
	24.275	14.509		10.947
	33.655	14.424		11.776
	34.038	15.03		14.707
	37.876	18.107		16.799
	27.54	14.809		14.227
	32.208	14.138		6.615
	32.441	8.466		11.551
	34.151	18.076		6.705
	29.688	7.502		7.426
	41.787	18.916		5.189
	26.135	7.785		11.324
	29.131	19.028		8.153
	27.701	9.722		14.205
	34.046	11.936		13.25
	29.732	15.097		7.527
	31.5	14.129		5.547
	26.581	15.924		11.29
	32.201	18.228		7.5
	28.174	15.739		14.106
	23.226	8.827		12.728
	22.034	16.013		5.702
	21.57	9.352		4.619
	26.831	10.813		7.905
	28.013	18.023		10.615
	28.163	15.75		6.843
	22.519	17.789		7.097
	18.299	12.704		7.549
	20.761	11.198		12.303
	33.112	13.705		4.472
	21.961	11.861		9.789
	26.786	12.258		5.484
	33.613	22.903		10.475
	26.833	15.971		7.071
	28.826	14.114		19.547
	17.658	13.849		6.159
	29.891	15.546		13.686
	15.525	15.675		10.095
	24.032	11.097		10.491
	22.847	12.494		5.636
	15.365	25.08		2.258
	21.168	9.169		7.356
	16.929	7.703		6.845
	25.859	13.416		13.743
	19.318	15.897		7.726
	14.194	14.723		4.987
	27.688	10.439		16.556
	21.387	7.502		9.352
	28.834	14.142		8.31
	31.613	14.028		6.67
	17.12	11.793		3.878
	24.736	12.317		4.194
	25.374	10.214		12.262
	20.912	14.194		9.451
	13.453	17.192		18.065
	31.49	14.029		16.787
	23.543	17.55		5.181
	24.679	19.527		11.29
	26.128	14.598		13.41
	11.945	12.078		11.137
	20.87	14.972		9.355
	23.226	13.332		14.765
	19.028	18.71		14.865
	23.256	7.573		9.647
	22.675	15.204		17.663
	16.821	12.347		7.141
	19.55	15.199		7.3
	9.032	17.513		2.965
	20.968	13.914		5.632
	35.178	15.935		10.387
	32.43	9.81		7.12
	40.085	9.491		8.258
	41.698	20.247		10.981
	37.968	5.685		4.887
	31.703	9.988		6.2
	36.954	22.565		8.059
	23.485	10.837		10.457
	45.678	13.256		8.065
	28.214	14.242		6.122
	28.377	20.11		4.36
	36.313	13.458		5.591
	31.026	7.247		10.024
	35.991	8.097		5.326
	36.501	11.541		8.857
	23.654	17.944		2.895
	35.807	18.334		9.225
	34.672	13.771		8.782
	26.971	18.754		9.666
	47.336	19.247		6.923
	29.27	12.581		6.535
	30.863	10.289		6.325
	36.268	14.831		4.472
	32.727	13.88		6.132
	43.006	21.376		5.806
	18.96	7.336		7.579
	34.912	17.983		7.847
	35.899	16.716		8.387
	49.486	4.761		9.589
	34.219	13.23		5.865
	28.118	6.242		7.358
	32.137	23.888		9.105
	28.495	13.363		5.458
	30.421	6.173		4.839
	42.801	12.535		10.153
	17.906	13.849		5.242
	40.793	9.666		10.756
	36.375	11.405		7.348
	32.162	17.682		6.024
	40.196	5.018		13.078
	20.653	20.188		8.353
	37.313	10.645		10
	39.93	12.731		5.931
	49.347	21.631		3.834
	23.019	13.391		12.824
	23.016	17.311		6.763
	26.716	17.055		11.407
	35.178	8.589		4.32
	32.43	19.032		7.742
	40.085	13.175		4.106
	41.698	19.044		5.713
	37.968	5.484		5.484
	31.703	19.557		5.161
	36.954	13.867		9.666
	23.485	13.275		6.452
	45.678	16.195		5.67
	28.214	14.258		8.178
	28.377	12.903		9.816
	36.313	17.742		3.878
	31.026	7.977		15.82
	35.991	13.398		17.772
	36.501	11.484		3.421
	23.654	19.569		12.483
	35.807	18.906		8.875
[truncated: 2,789 more rows]

[truncated: 7 more sheets: fig 4e, fig 6b, fig 6c, Fig 6e, fig 6f, fig 6h, fig 6i]
