# Supplementary material for: Absence of the primary cilia formation gene Talpid3 impairs muscle stem cell function
Source: Commun Biol. 2023 Nov 4;6:1121. doi: 10.1038/s42003-023-05503-9 (PMC10625638; doi:10.1038/s42003-023-05503-9)
Supplement: Supplementary file 4 — Supplementary Data 2 [file 42003_2023_5503_MOESM4_ESM.xlsx]

## Sheet: Sup fig3 T0
Control				Mutant					Control %			Mutant %
Pax7+ Myf5-	Pax7- Myf5+	Pax7+ Myf5+	TOTAL	Pax7+ Myf5-	Pax7- Myf5+	Pax7+ Myf5+	TOTAL		Pax7+ Myf5-	Pax7- Myf5+	Pax7+ Myf5+	Pax7+ Myf5-	Pax7- Myf5+	Pax7+ Myf5+
0	0	7	7	0	0	3	3		0	0	100	0	0	100
0	0	6	6	0	0	4	4		0	0	100	0	0	100
0	0	9	9	0	0	7	7		0	0	100	0	0	100
0	0	9	9	1	0	1	2		0	0	100	50	0	50
0	0	5	5	0	0	4	4		0	0	100	0	0	100
0	0	12	12	1	0	7	8		0	0	100	12.5	0	87.5
0	0	11	11	0	0	1	1		0	0	100	0	0	100
1	0	5	6	0	1	6	7		16.6667	0	83.3333	0	14.2857	85.7143
0	0	1	1	0	0	2	2		0	0	100	0	0	100
1	0	7	8	0	0	5	5		12.5	0	87.5	0	0	100
0	0	6	6	0	0	5	5		0	0	100	0	0	100
0	0	4	4	0	0	4	4		0	0	100	0	0	100
2	0	6	8	0	0	4	4		25	0	75	0	0	100
0	0	6	6	0	0	4	4		0	0	100	0	0	100
0	0	5	5	0	0	6	6		0	0	100	0	0	100
1	0	3	4	0	0	7	7		25	0	75	0	0	100
3	0	2	5	0	0	11	11		60	0	40	0	0	100
0	0	6	6	0	0	8	8		0	0	100	0	0	100
0	0	6	6	0	0	7	7		0	0	100	0	0	100
0	0	4	4	0	0	5	5		0	0	100	0	0	100
0	0	2	2	0	0	6	6		0	0	100	0	0	100
0	0	3	3	0	0	5	5		0	0	100	0	0	100
3	0	1	4	0	0	4	4		75	0	25	0	0	100
4	0	2	6	0	0	5	5		66.6667	0	33.3333	0	0	100
0	0	9	9	2	0	2	4		0	0	100	50	0	50
2	0	4	6	2	0	1	3		33.3333	0	66.6667	66.6667	0	33.3333
0	0	3	3	2	0	3	5		0	0	100	40	0	60
5	0	2	7	1	0	0	1		71.4286	0	28.5714	100	0	0
1	0	1	2	2	0	6	8		50	0	50	25	0	75
0	0	4	4	0	0	4	4		0	0	100	0	0	100
0	0	4	4	0	0	5	5		0	0	100	0	0	100
0	0	5	5	0	0	7	7		0	0	100	0	0	100
0	0	5	5	0	0	6	6		0	0	100	0	0	100
0	0	6	6	0	0	6	6		0	0	100	0	0	100
0	0	4	4	0	0	6	6		0	0	100	0	0	100
1	0	6	7	0	0	6	6		14.2857	0	85.7143	0	0	100
0	0	3	3	0	0	4	4		0	0	100	0	0	100
3	0	5	8	0	0	5	5		37.5	0	62.5	0	0	100
0	0	4	4	0	0	3	3		0	0	100	0	0	100
2	0	5	7	0	0	3	3		28.5714	0	71.4286	0	0	100
1	0	3	4	0	0	4	4		25	0	75	0	0	100
1	0	8	9	0	0	6	6		11.1111	0	88.8889	0	0	100
2	0	6	8	0	0	4	4		25	0	75	0	0	100
2	0	5	7	0	0	5	5		28.5714	0	71.4286	0	0	100
1	0	4	5	0	0	4	4		20	0	80	0	0	100
1	0	2	3	0	0	3	3		33.3333	0	66.6667	0	0	100
2	0	3	5	0	0	1	1		40	0	60	0	0	100
2	0	8	10	0	0	8	8		20	0	80	0	0	100
1	0	11	12	1	0	9	10		8.33333	0	91.6667	10	0	90
0	0	0	0	0	0	6	6					0	0	100
0	0	11	11	0	0	6	6		0	0	100	0	0	100
0	0	8	8	0	0	11	11		0	0	100	0	0	100
0	0	13	13	1	0	4	5		0	0	100	20	0	80
1	0	6	7	0	0	11	11		14.2857	0	85.7143	0	0	100
0	0	12	12	2	0	11	13		0	0	100	15.3846	0	84.6154
3	0	3	6	3	0	9	12		50	0	50	25	0	75
2	0	8	10	4	0	6	10		20	0	80	40	0	60
0	0	8	8	2	0	9	11		0	0	100	18.1818	0	81.8182
2	0	7	9	3	0	7	10		22.2222	0	77.7778	30	0	70
3	0	4	7	1	0	9	10		42.8571	0	57.1429	10	0	90
1	0	6	7	3	0	7	10		14.2857	0	85.7143	30	0	70
2	0	6	8	2	0	5	7		25	0	75	28.5714	0	71.4286
2	0	7	9	3	0	4	7		22.2222	0	77.7778	42.8571	0	57.1429
0	0	9	9	2	0	6	8		0	0	100	25	0	75
1	0	6	7	0	0	1	1		14.2857	0	85.7143	0	0	100
0	0	6	6	1	0	3	4		0	0	100	25	0	75
3	0	4	7	1	0	2	3		42.8571	0	57.1429	33.3333	0	66.6667
1	0	3	4	1	0	8	9		25	0	75	11.1111	0	88.8889
2	0	4	6	1	0	5	6		33.3333	0	66.6667	16.6667	0	83.3333
1	0	3	4	2	0	3	5		25	0	75	40	0	60
1	0	4	5	1	0	6	7		20	0	80	14.2857	0	85.7143
2	0	5	7	1	0	2	3		28.5714	0	71.4286	33.3333	0	66.6667
2	0	7	9	0	0	6	6		22.2222	0	77.7778	0	0	100
2	1	7	10	0	0	3	3		20	10	70	0	0	100
2	0	2	4	0	0	9	9		50	0	50	0	0	100
0	0	8	8	0	0	9	9		0	0	100	0	0	100
0	0	7	7	0	0	7	7		0	0	100	0	0	100
0	0	9	9	0	0	4	4		0	0	100	0	0	100
0	0	10	10	0	0	9	9		0	0	100	0	0	100
0	0	7	7	1	0	6	7		0	0	100	14.2857	0	85.7143
0	0	13	13	1	0	2	3		0	0	100	33.3333	0	66.6667
0	0	14	14	0	0	9	9		0	0	100	0	0	100
0	0	11	11						0	0	100
0	0	7	7						0	0	100
1	0	5	6						16.6667	0	83.3333
0	0	10	10						0	0	100
0	0	12	12						0	0	100
0	0	11	11						0	0	100
0	0	7	7						0	0	100
0	0	7	7						0	0	100
0	0	6	6						0	0	100

## Sheet: Sup fig3 T24
Control				Mutant					Control %			Mutant %						Control				Mutant					Control %			Mutant %
Pax7+ Myf5-	Pax7- Myf5+	Pax7+ Myf5+	TOTAL	Pax7+ Myf5-	Pax7- Myf5+	Pax7+ Myf5+	TOTAL		Pax7+ Myf5-	Pax7- Myf5+	Pax7+ Myf5+	Pax7+ Myf5-	Pax7- Myf5+	Pax7+ Myf5+				Pax7+ MyoD-	Pax7- MyoD+	Pax7+ MyoD+	TOTAL	Pax7+ MyoD-	Pax7- MyoD+	Pax7+ MyoD+	TOTAL		Pax7+ MyoD-	Pax7- MyoD+	Pax7+ MyoD+	Pax7+ MyoD-	Pax7- MyoD+	Pax7+ MyoD+
0	0	7	7	0	0	0	0		0	0	100	0	0	0				0	0	0	0	0	0	4	4					0	0	100
0	0	3	3	0	0	4	4		0	0	100	0	0	100				0	0	1	1	0	0	2	2		0	0	100	0	0	100
0	0	0	0	1	0	4	5					20	0	80				0	0	3	3	0	0	8	8		0	0	100	0	0	100
0	0	2	2	0	0	6	6		0	0	100	0	0	100				0	0	5	5	1	0	1	2		0	0	100	50	0	50
0	0	3	3	0	0	0	0		0	0	100							0	0	3	3	0	0	2	2		0	0	100	0	0	100
0	0	2	2	0	0	2	2		0	0	100	0	0	100				0	0	9	9	0	0	3	3		0	0	100	0	0	100
0	0	1	1	0	0	0	0		0	0	100							0	0	2	2	0	0	4	4		0	0	100	0	0	100
0	0	6	6	0	0	6	6		0	0	100	0	0	100				0	0	2	2	3	0	4	7		0	0	100	42.8571	0	57.1429
0	2	1	3	0	0	2	2		0	66.6667	33.3333	0	0	100				0	0	1	1	1	0	1	2		0	0	100	50	0	50
0	0	0	0	0	0	1	1					0	0	100				0	0	2	2	0	0	6	6		0	0	100	0	0	100
0	0	2	2	0	0	6	6		0	0	100	0	0	100				0	0	0	0	0	0	11	11					0	0	100
0	0	2	2	0	0	1	1		0	0	100	0	0	100				0	0	7	7	0	0	2	2		0	0	100	0	0	100
0	0	0	0	0	0	3	3					0	0	100				0	0	4	4	0	0	2	2		0	0	100	0	0	100
0	0	3	3	0	0	5	5		0	0	100	0	0	100				2	0	1	3	0	0	3	3		66.6667	0	33.3333	0	0	100
0	0	4	4	0	0	5	5		0	0	100	0	0	100				0	0	9	9	0	0	3	3		0	0	100	0	0	100
0	0	2	2	0	0	6	6		0	0	100	0	0	100				0	0	7	7	0	0	5	5		0	0	100	0	0	100
0	0	2	2	0	0	3	3		0	0	100	0	0	100				0	0	14	14	0	0	3	3		0	0	100	0	0	100
0	0	8	8	1	0	6	7		0	0	100	14.2857	0	85.7143				0	0	6	6	0	0	5	5		0	0	100	0	0	100
0	0	11	11	0	0	26	26		0	0	100	0	0	100				0	0	7	7	0	0	4	4		0	0	100	0	0	100
0	0	5	5	0	0	3	3		0	0	100	0	0	100				0	0	3	3	0	0	8	8		0	0	100	0	0	100
0	0	9	9	0	0	14	14		0	0	100	0	0	100				0	0	9	9	0	0	1	1		0	0	100	0	0	100
0	0	3	3	0	0	6	6		0	0	100	0	0	100				0	0	8	8	0	0	8	8		0	0	100	0	0	100
0	0	2	2	0	0	5	5		0	0	100	0	0	100				0	0	4	4	0	0	2	2		0	0	100	0	0	100
0	0	9	9	0	0	3	3		0	0	100	0	0	100				0	0	6	6	0	0	4	4		0	0	100	0	0	100
0	0	7	7	0	0	4	4		0	0	100	0	0	100				0	0	11	11	0	0	5	5		0	0	100	0	0	100
0	0	8	8	0	0	7	7		0	0	100	0	0	100				0	0	11	11	0	0	4	4		0	0	100	0	0	100
0	0	8	8	0	0	6	6		0	0	100	0	0	100				0	0	9	9	0	0	7	7		0	0	100	0	0	100
0	0	8	8	0	0	3	3		0	0	100	0	0	100				0	0	6	6	0	0	5	5		0	0	100	0	0	100
0	0	2	2	0	0	5	5		0	0	100	0	0	100				0	0	8	8	0	0	3	3		0	0	100	0	0	100
0	0	7	7	0	0	6	6		0	0	100	0	0	100				0	0	5	5	0	0	2	2		0	0	100	0	0	100
0	0	7	7	0	0	2	2		0	0	100	0	0	100				3	0	4	7	0	0	3	3		42.8571	0	57.1429	0	0	100
0	0	5	5	1	0	9	10		0	0	100	10	0	90				0	0	4	4						0	0	100
1	0	3	4	0	0	7	7		25	0	75	0	0	100				0	0	3	3	0	0	4	4		0	0	100	0	0	100
0	0	3	3	1	0	9	10		0	0	100	10	0	90				2	0	4	6	1	0	4	5		33.3333	0	66.6667	20	0	80
0	0	9	9	1	1	7	9		0	0	100	11.1111	11.1111	77.7778				1	0	3	4	0	0	5	5		25	0	75	0	0	100
0	0	10	10	0	0	6	6		0	0	100	0	0	100				1	0	3	4	0	0	8	8		25	0	75	0	0	100
0	0	11	11	0	0	4	4		0	0	100	0	0	100				0	0	1	1	0	0	7	7		0	0	100	0	0	100
0	0	1	1	0	0	3	3		0	0	100	0	0	100				0	0	5	5	2	0	2	4		0	0	100	50	0	50
1	0	7	8	0	0	4	4		12.5	0	87.5	0	0	100				1	0	3	4	2	0	2	4		25	0	75	50	0	50
0	0	7	7	0	0	9	9		0	0	100	0	0	100				0	0	6	6	0	0	6	6		0	0	100	0	0	100
0	0	6	6	0	0	6	6		0	0	100	0	0	100				0	0	10	10	0	0	5	5		0	0	100	0	0	100
0	0	2	2	0	0	6	6		0	0	100	0	0	100				0	0	11	11	0	0	3	3		0	0	100	0	0	100
1	0	14	15	0	0	1	1		6.66667	0	93.3333	0	0	100				0	0	3	3	0	0	7	7		0	0	100	0	0	100
0	0	8	8	0	0	6	6		0	0	100	0	0	100				0	0	11	11	0	0	5	5		0	0	100	0	0	100
0	0	6	6	0	0	10	10		0	0	100	0	0	100				0	0	7	7	1	0	5	6		0	0	100	16.6667	0	83.3333
0	0	6	6	0	0	5	5		0	0	100	0	0	100				0	0	13	13	0	0	1	1		0	0	100	0	0	100
0	0	6	6	0	0	7	7		0	0	100	0	0	100				0	0	13	13	0	0	8	8		0	0	100	0	0	100
0	0	11	11	0	5		5		0	0	100	0	100	0				1	0	11	12	1	0	7	8		8.33333	0	91.6667	12.5	0	87.5
0	0	8	8	0	0	2	2		0	0	100	0	0	100				1	0	6	7	2	0	4	6		14.2857	0	85.7143	33.3333	0	66.6667
0	0	9	9	0	0	4	4		0	0	100	0	0	100				0	0	11	11	0	0	6	6		0	0	100	0	0	100
0	0	6	6	0	0	8	8		0	0	100	0	0	100				0	0	11	11	0	0	5	5		0	0	100	0	0	100
0	0	7	7	0	0	4	4		0	0	100	0	0	100				2	0	10	12	0	0	9	9		16.6667	0	83.3333	0	0	100
0	0	10	10	0	0	7	7		0	0	100	0	0	100				0	0	8	8	0	0	7	7		0	0	100	0	0	100
0	0	5	5	0	0	4	4		0	0	100	0	0	100				0	0	4	4	0	0	5	5		0	0	100	0	0	100
0	0	1	1	0	0	6	6		0	0	100	0	0	100				0	0	5	5	0	0	1	1		0	0	100	0	0	100
1	0	5	6	0	0	4	4		16.6667	0	83.3333	0	0	100				1	0	2	3	1	0	5	6		33.3333	0	66.6667	16.6667	0	83.3333
1	0	2	3	0	0	7	7		33.3333	0	66.6667	0	0	100				0	0	3	3	0	0	1	1		0	0	100	0	0	100
1	0	0	1	1	0	3	4		100	0	0	25	0	75				1	0	5	6	2	0	3	5		16.6667	0	83.3333	40	0	60
0	0	3	3	0	0	3	3		0	0	100	0	0	100				0	0	6	6	0	0	1	1		0	0	100	0	0	100
1	0	0	1	2	0	2	4		100	0	0	50	0	50				0	0	7	7	0	0	4	4		0	0	100	0	0	100
1	0	1	2	0	0	6	6		50	0	50	0	0	100				0	0	3	3	0	0	7	7		0	0	100	0	0	100
2	0	2	4	0	0	5	5		50	0	50	0	0	100				0	0	5	5	1	0	5	6		0	0	100	16.6667	0	83.3333
0	0	5	5	1	0	3	4		0	0	100	25	0	75				0	0	7	7	1	0	0	1		0	0	100	100	0	0
0	0	2	2	1	0	4	5		0	0	100	20	0	80				0	0	1	1	0	0	4	4		0	0	100	0	0	100
0	0	3	3	2	0	3	5		0	0	100	40	0	60				0	0	9	9	2	0	4	6		0	0	100	33.3333	0	66.6667
1	0	2	3	2	0	4	6		33.3333	0	66.6667	33.3333	0	66.6667				0	0	2	2	1	0	3	4		0	0	100	25	0	75
1	0	4	5	0	0	5	5		20	0	80	0	0	100				0	0	3	3	1	0	3	4		0	0	100	25	0	75
1	0	2	3	0	0	1	1		33.3333	0	66.6667	0	0	100				0	0	3	3	2	0	3	5		0	0	100	40	0	60
2	0	2	4	0	0	4	4		50	0	50	0	0	100				0	0	8	8	0	0	2	2		0	0	100	0	0	100
0	0	3	3	2	0	6	8		0	0	100	25	0	75				0	0	3	3	3	0	3	6		0	0	100	50	0	50
0	0	3	3	1	0	3	4		0	0	100	25	0	75				0	0	5	5	0	0	3	3		0	0	100	0	0	100
0	0	5	5	1	0	3	4		0	0	100	25	0	75				0	0	7	7	0	0	4	4		0	0	100	0	0	100
0	0	3	3	0	0	4	4		0	0	100	0	0	100				0	0	4	4	0	0	3	3		0	0	100	0	0	100
0	1	7	8	0	0	3	3		0	12.5	87.5	0	0	100				0	0	5	5	0	0	5	5		0	0	100	0	0	100
0	0	1	1	1	0	3	4		0	0	100	25	0	75				0	0	3	3	0	0	5	5		0	0	100	0	0	100
0	0	5	5	0	0	1	1		0	0	100	0	0	100				0	0	5	5	0	0	6	6		0	0	100	0	0	100
0	0	6	6	0	2	2	4		0	0	100	0	50	50				0	0	8	8	0	0	0	0		0	0	100
0	0	7	7	2	0	2	4		0	0	100	50	0	50				0	0	5	5	0	0	5	5		0	0	100	0	0	100
0	0	5	5	0	1	6	7		0	0	100	0	14.2857	85.7143				0	1	5	6	0	0	4	4		0	16.6667	83.3333	0	0	100
0	0	1	1	0	0	5	5		0	0	100	0	0	100				0	0	5	5	0	0	6	6		0	0	100	0	0	100
0	0	7	7	0	0	3	3		0	0	100	0	0	100				0	0	1	1	1	0	5	6		0	0	100	16.6667	0	83.3333
0	0	2	2	0	0	1	1		0	0	100	0	0	100				0	0	8	8	0	0	5	5		0	0	100	0	0	100
0	0	5	5	1	0	1	2		0	0	100	50	0	50				1	0	7	8	0	0	3	3		12.5	0	87.5	0	0	100
0	0	4	4	0	0	4	4		0	0	100	0	0	100				3	0	8	11	0	0	4	4		27.2727	0	72.7273	0	0	100
2	0	3	5	1	0	4	5		40	0	60	20	0	80				2	0	5	7	0	0	5	5		28.5714	0	71.4286	0	0	100
4	0	4	8	2	0	5	7		50	0	50	28.5714	0	71.4286				1	0	9	10	1	1	2	4		10	0	90	25	25	50
1	0	7	8	0	0	7	7		12.5	0	87.5	0	0	100				1	0	12	13	0	2	7	9		7.69231	0	92.3077	0	22.2222	77.7778
1	0	5	6	0	0	6	6		16.6667	0	83.3333	0	0	100				2	0	8	10	0	1	4	5		20	0	80	0	20	80
2	0	13	15	0	0	5	5		13.3333	0	86.6667	0	0	100				0	0	4	4	0	0	5	5		0	0	100	0	0	100
0	0	3	3	1	0	7	8		0	0	100	12.5	0	87.5				0	0	5	5	0	2	4	6		0	0	100	0	33.3333	66.6667
1	0	3	4	1	0	5	6		25	0	75	16.6667	0	83.3333				2	0	7	9	0	2	8	10		22.2222	0	77.7778	0	20	80
5	0	5	10	0	0	10	10		50	0	50	0	0	100				2	0	9	11	0	0	8	8		18.1818	0	81.8182	0	0	100
0	0	4	4	1	1	5	7		0	0	100	14.2857	14.2857	71.4286				1	0	5	6	0	0	4	4		16.6667	0	83.3333	0	0	100
7	0	6	13	0	0	8	8		53.8462	0	46.1538	0	0	100				0	0	9	9	0	0	4	4		0	0	100	0	0	100
4	0	5	9	0	0	9	9		44.4444	0	55.5556	0	0	100				0	0	4	4	0	0	5	5		0	0	100	0	0	100
2	0	5	7	1	0	3	4		28.5714	0	71.4286	25	0	75				1	1	3	5	0	1	6	7		20	20	60	0	14.2857	85.7143
0	0	10	10						0	0	100							0	0	11	11	0	2	1	3		0	0	100	0	66.6667	33.3333
2	0	8	10						20	0	80							2	0	9	11	0	0	6	6		18.1818	0	81.8182	0	0	100
1	0	4	5						20	0	80											0	1	6	7					0	14.2857	85.7143
																						0	0	8	8					0	0	100
									9.42912	0.824653

## Sheet: Sup fig3 T48
Control				Mutant					Control %			Mutant %						Control				Mutant					Control %			Mutant %						Control				Mutant					Control %			Mutant %
Pax7+ Myf5-	Pax7- Myf5+	Pax7+ Myf5+	TOTAL	Pax7+ Myf5-	Pax7- Myf5+	Pax7+ Myf5+	TOTAL		Pax7+ Myf5-	Pax7- Myf5+	Pax7+ Myf5+	Pax7+ Myf5-	Pax7- Myf5+	Pax7+ Myf5+				Pax7+ MyoD-	Pax7- MyoD+	Pax7+ MyoD+	TOTAL	Pax7+ MyoD-	Pax7- MyoD+	Pax7+ MyoD+	TOTAL		Pax7+ MyoD-	Pax7- MyoD+	Pax7+ MyoD+	Pax7+ MyoD-	Pax7- MyoD+	Pax7+ MyoD+				Myog+ MyoD-	Myog- MyoD+	Myog+ MyoD+	TOTAL	Myog+ MyoD-	Myog- MyoD+	Myog+ MyoD+	TOTAL		Myog+ MyoD-	Myog- MyoD+	Myog+ MyoD+	Myog+ MyoD-	Myog- MyoD+
0	0	4	4	0	0	5	5		0	0	100	0	0	100				0	0	1	1	0	0	5	5		0	0	100	0	0	100				0	2	2	4	0	0	0	0		0	50	50
0	0	2	2	0	0	16	16		0	0	100	0	0	100				0	0	1	1	0	0	0	0		0	0	100	0	0	0				0	0	3	3	0	0	0	0		0	0	100
0	0	7	7	0	0	3	3		0	0	100	0	0	100				0	0	1	1	0	0	4	4		0	0	100	0	0	100				0	0	5	5	0	0	0	0		0	0	100
0	0	7	7	0	0	6	6		0	0	100	0	0	100				0	0	4	4	0	0	10	10		0	0	100	0	0	100				0	0	0	0	0	0	0	0
0	0	3	3	0	0	10	10		0	0	100	0	0	100				0	0	3	3	0	0	4	4		0	0	100	0	0	100				0	2	2	4	0	5	0	5		0	50	50	0	100
0	0	8	8	0	0	16	16		0	0	100	0	0	100				0	0	0	0	0	0	2	2		0	0	0	0	0	100				0	4	0	4	0	0	0	0		0	100	0	0	0
0	0	11	11	0	0	3	3		0	0	100	0	0	100				1	0	2	3	0	0	3	3		33.3333	0	66.6667	0	0	100				0	2	1	3	0	3	0	3		0	66.6667	33.3333	0	100
0	0	7	7	0	0	3	3		0	0	100	0	0	100				0	0	4	4	0	0	2	2		0	0	100	0	0	100				0	0	1	1	0	4	0	4		0	0	100	0	100
0	0	4	4	0	0	6	6		0	0	100	0	0	100				0	0	12	12	0	0	3	3		0	0	100	0	0	100				0	0	4	4	0	0	0	0		0	0	100	0	0
0	0	3	3	0	0	3	3		0	0	100	0	0	100				0	0	15	15	0	0	4	4		0	0	100	0	0	100				0	0	0	0	0	2	0	2					0	100
0	0	9	9	0	0	2	2		0	0	100	0	0	100				0	0	4	4	0	0	3	3		0	0	100	0	0	100				0	0	7	7	0	11	4	15		0	0	100	0	73.3333
0	0	8	8	1	0	2	3		0	0	100	33.3333	0	66.6667				0	0	19	19	0	0	12	12		0	0	100	0	0	100				0	2	6	8	0	6	0	6		0	25	75	0	100
0	0	15	15	1	0	6	7		0	0	100	14.2857	0	85.7143				0	0	10	10	0	0	0	0		0	0	100	0	0	0				0	3	1	4	0	12	0	12		0	75	25	0	100
0	0	8	8	2	0	3	5		0	0	100	40	0	60				0	2	5	7	0	0	0	0		0	28.5714	71.4286	0	0	0				0	2	0	2	0	6	0	6		0	100	0	0	100
1	0	7	8	1	0	1	2		12.5	0	87.5	50	0	50				0	0	11	11	0	0	6	6		0	0	100	0	0	100				0	1	2	3	0	5	0	5		0	33.3333	66.6667	0	100
0	0	5	5	0	0	4	4		0	0	100	0	0	100				0	0	10	10	0	0	2	2		0	0	100	0	0	100				0	0	1	1	0	11	0	11		0	0	100	0	100
0	0	15	15	0	0	15	15		0	0	100	0	0	100				0	0	13	13	0	1	5	6		0	0	100	0	16.6667	83.3333				0	22	0	22	0	16	0	16		0	100	0	0	100
1	1	35	37	0	0	4	4		2.7027	2.7027	94.5946	0	0	100				0	0	6	6	0	2	5	7		0	0	100	0	28.5714	71.4286				0	19	0	19	0	14	1	15		0	100	0	0	93.3333
0	0	35	35	0	0	6	6		0	0	100	0	0	100				0	0	14	14	0	0	9	9		0	0	100	0	0	100				0	6	0	6	0	15	0	15		0	100	0	0	100
0	0	14	14	0	0	30	30		0	0	100	0	0	100				0	0	5	5	0	0	13	13		0	0	100	0	0	100				0	6	0	6	0	20	0	20		0	100	0	0	100
0	0	7	7	0	0	9	9		0	0	100	0	0	100				0	1	10	11	0	0	18	18		0	9.09091	90.9091	0	0	100				0	17	0	17	0	10	0	10		0	100	0	0	100
0	0	11	11	0	0	2	2		0	0	100	0	0	100				0	0	3	3	0	0	12	12		0	0	100	0	0	100				0	9	0	9	0	9	0	9		0	100	0	0	100
0	0	22	22	0	0	6	6		0	0	100	0	0	100				0	0	11	11	0	0	17	17		0	0	100	0	0	100				0	13	0	13	0	13	0	13		0	100	0	0	100
0	0	23	23	0	0	16	16		0	0	100	0	0	100				0	0	4	4	0	0	19	19		0	0	100	0	0	100				0	16	0	16	0	8	0	8		0	100	0	0	100
0	0	4	4	0	0	11	11		0	0	100	0	0	100				0	0	7	7	0	0	12	12		0	0	100	0	0	100				0	17	0	17	0	14	0	14		0	100	0	0	100
0	0	9	9	0	0	11	11		0	0	100	0	0	100				2	0	12	14	0	0	6	6		14.2857	0	85.7143	0	0	100				0	10	0	10	0	5	0	5		0	100	0	0	100
0	0	13	13	0	0	15	15		0	0	100	0	0	100				0	1	4	5	0	0	9	9		0	20	80	0	0	100				0	14	0	14	0	5	0	5		0	100	0	0	100
0	0	7	7	0	0	0	0		0	0	100	0	0	0				0	0	13	13	0	1	15	16		0	0	100	0	6.25	93.75				0	18	0	18	0	16	1	17		0	100	0	0	94.1176
0	0	12	12	0	0	7	7		0	0	100	0	0	100				0	0	13	13	0	0	10	10		0	0	100	0	0	100				0	4	0	4	0	12	1	13		0	100	0	0	92.3077
0	0	12	12	1	0	14	15		0	0	100	6.66667	0	93.3333				0	0	10	10	0	0	3	3		0	0	100	0	0	100				0	11	0	11	0	11	0	11		0	100	0	0	100
0	0	15	15	0	0	13	13		0	0	100	0	0	100				0	0	11	11	0	0	14	14		0	0	100	0	0	100				0	16	0	16	0	11	3	14		0	100	0	0	78.5714
0	0	4	4	0	0	7	7		0	0	100	0	0	100				0	0	13	13	0	0	7	7		0	0	100	0	0	100				0	14	0	14	0	2	1	3		0	100	0	0	66.6667
0	0	9	9	0	0	7	7		0	0	100	0	0	100				0	0	5	5	0	0	11	11		0	0	100	0	0	100				0	8	0	8	0	10	3	13		0	100	0	0	76.9231
1	0	3	4	0	0	13	13		25	0	75	0	0	100				0	0	6	6	1	0	11	12		0	0	100	8.33333	0	91.6667				0	19	0	19	0	9	3	12		0	100	0	0	75
0	0	12	12	0	0	10	10		0	0	100	0	0	100				0	0	8	8	1	0	5	6		0	0	100	16.6667	0	83.3333				0	14	0	14	0	22	3	25		0	100	0	0	88
0	0	8	8	0	0	14	14		0	0	100	0	0	100				0	0	33	33	0	0	6	6		0	0	100	0	0	100				0	5	0	5	0	17	0	17		0	100	0	0	100
0	1	19	20	0	0	15	15		0	5	95	0	0	100				0	0	19	19	0	0	4	4		0	0	100	0	0	100				0	0	0	0	0	16	0	16					0	100
1	1	20	22	0	0	8	8		4.54545	4.54545	90.9091	0	0	100				2	0	38	40	0	0	6	6		5	0	95	0	0	100				0	9	0	9	0	18	0	18		0	100	0	0	100
2	0	27	29	0	0	1	1		6.89655	0	93.1034	0	0	100				0	0	5	5	1	0	7	8		0	0	100	12.5	0	87.5				0	4	0	4	0	18	0	18		0	100	0	0	100
1	1	29	31	0	0	11	11		3.22581	3.22581	93.5484	0	0	100				0	0	28	28	0	0	2	2		0	0	100	0	0	100				0	9	0	9	0	3	0	3		0	100	0	0	100
1	2	34	37	0	0	8	8		2.7027	5.40541	91.8919	0	0	100				0	0	21	21	0	0	8	8		0	0	100	0	0	100				0	3	0	3	0	8	0	8		0	100	0	0	100
0	0	17	17	0	0	4	4		0	0	100	0	0	100				0	0	30	30	0	0	9	9		0	0	100	0	0	100				0	10	1	11	0	11	0	11		0	90.9091	9.09091	0	100
0	0	16	16	0	0	10	10		0	0	100	0	0	100				0	0	21	21	0	0	10	10		0	0	100	0	0	100				0	6	0	6	0	10	2	12		0	100	0	0	83.3333
0	0	14	14	0	0	18	18		0	0	100	0	0	100				0	0	50	50	0	0	2	2		0	0	100	0	0	100				0	4	0	4	0	8	0	8		0	100	0	0	100
1	1	27	29	0	0	7	7		3.44828	3.44828	93.1034	0	0	100				0	4	25	29	0	0	8	8		0	13.7931	86.2069	0	0	100				0	5	0	5	0	5	0	5		0	100	0	0	100
1	0	20	21	0	0	4	4		4.7619	0	95.2381	0	0	100				0	0	20	20	1	0	29	30		0	0	100	3.33333	0	96.6667				0	1	0	1	0	11	2	13		0	100	0	0	84.6154
0	0	33	33	0	0	4	4		0	0	100	0	0	100				0	0	14	14	2	0	37	39		0	0	100	5.12821	0	94.8718				0	5	0	5	0	6	0	6		0	100	0	0	100
0	0	21	21	0	0	5	5		0	0	100	0	0	100				0	2	12	14	0	2	19	21		0	14.2857	85.7143	0	9.52381	90.4762				0	13	0	13	0	8	1	9		0	100	0	0	88.8889
0	0	33	33	0	0	11	11		0	0	100	0	0	100				1	0	4	5	1	0	35	36		20	0	80	2.77778	0	97.2222				0	6	0	6	0	6	0	6		0	100	0	0	100
0	0	11	11	0	0	2	2		0	0	100	0	0	100				0	0	7	7	0	1	14	15		0	0	100	0	6.66667	93.3333				0	16	0	16	0	3	1	4		0	100	0	0	75
1	3	35	39	0	0	6	6		2.5641	7.69231	89.7436	0	0	100				0	0	6	6	0	2	26	28		0	0	100	0	7.14286	92.8571				0	16	1	17	0	11	0	11		0	94.1176	5.88235	0	100
4	1	16	21	0	0	10	10		19.0476	4.7619	76.1905	0	0	100				0	0	7	7	0	0	35	35		0	0	100	0	0	100				0	3	0	3	0	4	2	6		0	100	0	0	66.6667
1	0	10	11	0	0	14	14		9.09091	0	90.9091	0	0	100				0	0	8	8	0	0	30	30		0	0	100	0	0	100				0	4	0	4	0	11	0	11		0	100	0	0	100
0	0	10	10	0	0	25	25		0	0	100	0	0	100				0	1	9	10	0	0	12	12		0	10	90	0	0	100				0	13	0	13	0	4	0	4		0	100	0	0	100
0	0	12	12	0	0	21	21		0	0	100	0	0	100				0	0	13	13	0	0	23	23		0	0	100	0	0	100				0	7	0	7	0	18	0	18		0	100	0	0	100
0	0	7	7	0	0	32	32		0	0	100	0	0	100				0	0	2	2	0	0	11	11		0	0	100	0	0	100				0	11	0	11	0	6	0	6		0	100	0	0	100
5	0	5	10	0	0	24	24		50	0	50	0	0	100				0	0	2	2	0	0	13	13		0	0	100	0	0	100				0	20	7	27	0	8	0	8		0	74.0741	25.9259	0	100
0	0	11	11	0	8	20	28		0	0	100	0	28.5714	71.4286				1	0	4	5	0	0	17	17		20	0	80	0	0	100				0	3	0	3	0	7	0	7		0	100	0	0	100
0	0	12	12	3	0	27	30		0	0	100	10	0	90				1	1	10	12	0	0	15	15		8.33333	8.33333	83.3333	0	0	100				0	8	3	11	0	6	0	6		0	72.7273	27.2727	0	100
0	0	9	9	0	0	25	25		0	0	100	0	0	100				0	0	2	2	1	0	7	8		0	0	100	12.5	0	87.5				0	13	0	13	0	6	0	6		0	100	0	0	100
0	0	25	25	0	0	11	11		0	0	100	0	0	100				0	0	6	6	2	0	19	21		0	0	100	9.52381	0	90.4762				0	7	0	7	0	8	1	9		0	100	0	0	88.8889
0	0	3	3	0	2	11	13		0	0	100	0	15.3846	84.6154				0	0	5	5	0	0	27	27		0	0	100	0	0	100				1	8	2	11	0	6	0	6		9.09091	72.7273	18.1818	0	100
0	0	8	8	0	0	22	22		0	0	100	0	0	100				0	0	15	15	2	0	6	8		0	0	100	25	0	75				0	3	0	3	0	9	0	9		0	100	0	0	100
1	0	6	7	0	2	20	22		14.2857	0	85.7143	0	9.09091	90.9091				0	0	7	7	2	1	10	13		0	0	100	15.3846	7.69231	76.9231				0	1	0	1	0	4	0	4		0	100	0	0	100
0	0	6	6	1	0	30	31		0	0	100	3.22581	0	96.7742				0	0	3	3	1	0	5	6		0	0	100	16.6667	0	83.3333				0	7	4	11	0	7	0	7		0	63.6364	36.3636	0	100
0	0	3	3	0	0	32	32		0	0	100	0	0	100				0	0	5	5	2	2	4	8		0	0	100	25	25	50				0	12	1	13	0	6	0	6		0	92.3077	7.69231	0	100
0	0	3	3	0	0	12	12		0	0	100	0	0	100				0	0	7	7	0	0	17	17		0	0	100	0	0	100				0	4	0	4	0	6	0	6		0	100	0	0	100
0	0	16	16	4	0	12	16		0	0	100	25	0	75				0	0	15	15	0	0	10	10		0	0	100	0	0	100				0	7	0	7	0	3	0	3		0	100	0	0	100
0	0	8	8	0	0	20	20		0	0	100	0	0	100				0	0	14	14	0	0	11	11		0	0	100	0	0	100				0	8	0	8	0	6	1	7		0	100	0	0	85.7143
2	0	10	12	2	0	8	10		16.6667	0	83.3333	20	0	80				0	0	5	5	2	3	15	20		0	0	100	10	15	75				0	1	0	1	0	8	0	8		0	100	0	0	100
0	0	8	8	0	0	15	15		0	0	100	0	0	100				0	0	9	9	0	0	17	17		0	0	100	0	0	100				0	7	0	7	0	3	0	3		0	100	0	0	100
0	0	13	13	0	0	5	5		0	0	100	0	0	100				0	0	22	22	0	0	13	13		0	0	100	0	0	100				0	2	0	2	0	7	0	7		0	100	0	0	100
0	0	4	4	0	0	13	13		0	0	100	0	0	100				0	0	13	13	0	0	11	11		0	0	100	0	0	100				0	25	4	29	0	10	0	10		0	86.2069	13.7931	0	100
0	0	15	15	0	0	12	12		0	0	100	0	0	100				0	0	11	11	4	4	12	20		0	0	100	20	20	60				0	10	0	10	0	18	0	18		0	100	0	0	100
0	0	11	11	1	0	11	12		0	0	100	8.33333	0	91.6667				0	0	20	20	0	0	5	5		0	0	100	0	0	100				0	11	0	11	0	5	0	5		0	100	0	0	100
0	0	3	3	0	0	18	18		0	0	100	0	0	100				0	0	17	17	0	1	7	8		0	0	100	0	12.5	87.5				0	15	0	15	0	30	0	30		0	100	0	0	100
0	0	16	16	1	0	14	15		0	0	100	6.66667	0	93.3333				0	0	0	0	1	1	4	6		0	0	0	16.6667	16.6667	66.6667				0	19	0	19	0	6	0	6		0	100	0	0	100
0	0	3	3	0	0	12	12		0	0	100	0	0	100				0	0	7	7	0	0	6	6		0	0	100	0	0	100				0	15	3	18	0	7	0	7		0	83.3333	16.6667	0	100
0	0	12	12	0	0	10	10		0	0	100	0	0	100				0	0	3	3	1	0	13	14		0	0	100	7.14286	0	92.8571				0	17	2	19	0	10	0	10		0	89.4737	10.5263	0	100
0	0	13	13	2	0	2	4		0	0	100	50	0	50				0	1	10	11	0	0	6	6		0	9.09091	90.9091	0	0	100				0	5	0	5	0	3	0	3		0	100	0	0	100
0	0	14	14	0	0	4	4		0	0	100	0	0	100				0	0	11	11	0	0	15	15		0	0	100	0	0	100				0	9	1	10	0	5	0	5		0	90	10	0	100
0	0	13	13	1	0	3	4		0	0	100	25	0	75				0	0	10	10	0	1	15	16		0	0	100	0	6.25	93.75				0	17	2	19	0	12	0	12		0	89.4737	10.5263	0	100
0	4	13	17	0	0	4	4		0	23.5294	76.4706	0	0	100				0	1	7	8	0	1	12	13		0	12.5	87.5	0	7.69231	92.3077				0	9	0	9	0	16	0	16		0	100	0	0	100
0	0	11	11	0	0	9	9		0	0	100	0	0	100				0	1	11	12	0	0	12	12		0	8.33333	91.6667	0	0	100				0	14	0	14	0	10	0	10		0	100	0	0	100
0	0	26	26	0	0	8	8		0	0	100	0	0	100				0	0	2	2	0	0	6	6		0	0	100	0	0	100				0	21	0	21	0	12	0	12		0	100	0	0	100
0	0	7	7	0	0	10	10		0	0	100	0	0	100				0	0	8	8	0	1	16	17		0	0	100	0	5.88235	94.1176				0	5	0	5	0	12	0	12		0	100	0	0	100
0	0	14	14	0	0	5	5		0	0	100	0	0	100				0	0	9	9	0	0	4	4		0	0	100	0	0	100				0	9	0	9	0	28	0	28		0	100	0	0	100
0	0	11	11	0	0	3	3		0	0	100	0	0	100				1	1	8	10	0	0	19	19		10	10	80	0	0	100				0	11	0	11	0	9	0	9		0	100	0	0	100
0	0	14	14	2	0	1	3		0	0	100	66.6667	0	33.3333				0	0	5	5	1	1	8	10		0	0	100	10	10	80				0	15	0	15	0	14	0	14		0	100	0	0	100
0	0	6	6	1	0	10	11		0	0	100	9.09091	0	90.9091				0	0	5	5	1	2	23	26		0	0	100	3.84615	7.69231	88.4615				0	7	0	7	0	13	0	13		0	100	0	0	100
0	0	5	5	0	0	9	9		0	0	100	0	0	100				0	0	19	19	0	2	15	17		0	0	100	0	11.7647	88.2353				0	5	0	5	0	18	0	18		0	100	0	0	100
0	0	7	7	1	0	5	6		0	0	100	16.6667	0	83.3333				0	0	9	9	0	0	16	16		0	0	100	0	0	100				0	10	0	10	0	12	0	12		0	100	0	0	100
0	0	7	7	0	0	6	6		0	0	100	0	0	100				0	0	13	13	1	2	15	18		0	0	100	5.55556	11.1111	83.3333				0	25	0	25	0	6	0	6		0	100	0	0	100
0	0	8	8	0	0	4	4		0	0	100	0	0	100				0	3	8	11	0	3	4	7		0	27.2727	72.7273	0	42.8571	57.1429				0	14	0	14	0	7	0	7		0	100	0	0	100
0	0	9	9	0	0	6	6		0	0	100	0	0	100				0	0	10	10	0	2	13	15		0	0	100	0	13.3333	86.6667				0	10	0	10	0	7	0	7		0	100	0	0	100
1	0	5	6	0	0	22	22		16.6667	0	83.3333	0	0	100				0	0	12	12	0	0	13	13		0	0	100	0	0	100				0	7	0	7	0	17	0	17		0	100	0	0	100
3	0	10	13	0	0	21	21		23.0769	0	76.9231	0	0	100				0	0	6	6	0	1	6	7		0	0	100	0	14.2857	85.7143				0	12	0	12	0	14	0	14		0	100	0	0	100
0	0	4	4	0	0	31	31		0	0	100	0	0	100				0	0	7	7	0	1	8	9		0	0	100	0	11.1111	88.8889				0	11	0	11	0	20	0	20		0	100	0	0	100
1	0	15	16	0	0	9	9		6.25	0	93.75	0	0	100				0	0	10	10	0	1	11	12		0	0	100	0	8.33333	91.6667				0	13	0	13	0	19	0	19		0	100	0	0	100
0	0	8	8	0	0	11	11		0	0	100	0	0	100				0	0	15	15	0	0	23	23		0	0	100	0	0	100				0	3	0	3	0	12	0	12		0	100	0	0	100
1	0	5	6	0	0	17	17		16.6667	0	83.3333	0	0	100				0	0	18	18	0	0	14	14		0	0	100	0	0	100				0	8	0	8	0	10	0	10		0	100	0	0	100
1	0	7	8	0	0	14	14		12.5	0	87.5	0	0	100				0	0	12	12	0	0	13	13		0	0	100	0	0	100				0	17	0	17	0	13	0	13		0	100	0	0	100
0	0	4	4	0	0	10	10		0	0	100	0	0	100				0	0	4	4	0	1	15	16		0	0	100	0	6.25	93.75				0	9	0	9						0	100	0
1	0	5	6	0	0	28	28		16.6667	0	83.3333	0	0	100				0	0	8	8	0	0	11	11		0	0	100	0	0	100				0	12	0	12						0	100	0
0	0	14	14	0	0	8	8		0	0	100	0	0	100				0	0	13	13	0	0	16	16		0	0	100	0	0	100				0	11	2	13						0	84.6154	15.3846
0	0	8	8	0	0	10	10		0	0	100	0	0	100				0	0	8	8	0	0	15	15		0	0	100	0	0	100				1	21	0	22						4.54545	95.4545	0
1	0	9	10	0	0	7	7		10	0	90	0	0	100				0	1	22	23	0	0	9	9		0	4.34783	95.6522	0	0	100				0	18	0	18						0	100	0
2	0	6	8	0	0	31	31		25	0	75	0	0	100				0	0	13	13	0	0	15	15		0	0	100	0	0	100				0	20	0	20						0	100	0
1	0	5	6	0	0	11	11		16.6667	0	83.3333	0	0	100				0	0	9	9	0	0	15	15		0	0	100	0	0	100				0	20	0	20						0	100	0
0	0	8	8	0	0	9	9		0	0	100	0	0	100				0	0	8	8	0	0	8	8		0	0	100	0	0	100
1	0	23	24	0	0	7	7		4.16667	0	95.8333	0	0	100				0	0	17	17	0	4	13	17		0	0	100	0	23.5294	76.4706
0	0	9	9	0	0	14	14		0	0	100	0	0	100				0	0	8	8	0	0	11	11		0	0	100	0	0	100
0	0	8	8	0	0	12	12		0	0	100	0	0	100				0	0	12	12	0	2	10	12		0	0	100	0	16.6667	83.3333
0	0	15	15	0	0	19	19		0	0	100	0	0	100				0	0	7	7	0	0	15	15		0	0	100	0	0	100
0	0	20	20	3	0	17	20		0	0	100	15	0	85				0	0	13	13	0	0	17	17		0	0	100	0	0	100
0	0	17	17	0	0	15	15		0	0	100	0	0	100				0	0	11	11	0	0	9	9		0	0	100	0	0	100
0	0	21	21	0	0	22	22		0	0	100	0	0	100								0	0	11	11					0	0	100
0	0	17	17	1	0	11	12		0	0	100	8.33333	0	91.6667								0	1	15	16					0	6.25	93.75
1	0	13	14	0	0	13	13		7.14286	0	92.8571	0	0	100								0	0	13	13					0	0	100
0	0	14	14	0	0	16	16		0	0	100	0	0	100								0	2	7	9					0	22.2222	77.7778
0	0	10	10	0	0	18	18		0	0	100	0	0	100								0	0	17	17					0	0	100
0	0	11	11	0	0	21	21		0	0	100	0	0	100								1	0	10	11					9.09091	0	90.9091
0	0	17	17	0	0	11	11		0	0	100	0	0	100								0	2	21	23					0	8.69565	91.3043
				0	0	11	11					0	0	100								0	0	4	4					0	0	100
				0	0	17	17					0	0	100								0	0	17	17					0	0	100
				0	0	6	6					0	0	100								0	0	16	16					0	0	100
				0	0	11	11					0	0	100
				0	0	9	9					0	0	100
				2	0	11	13					15.3846	0	84.6154
				0	0	20	20					0	0	100
				1	0	4	5					20	0	80
				0	0	18	18					0	0	100
				0	0	18	18					0	0	100
				0	0	9	9					0	0	100
																											0.956486	1.51396	95.8054	1.91152	3.29762	92.3518
[truncated: 1 more columns]

## Sheet: Sup fig3 T72
Control				Mutant					Control %			Mutant %						Control				Mutant					Control %			Mutant %						Control				Mutant					Control %			Mutant %
Pax7+ Myf5-	Pax7- Myf5+	Pax7+ Myf5+	TOTAL	Pax7+ Myf5-	Pax7- Myf5+	Pax7+ Myf5+	TOTAL		Pax7+ Myf5-	Pax7- Myf5+	Pax7+ Myf5+	Pax7+ Myf5-	Pax7- Myf5+	Pax7+ Myf5+				Pax7+ MyoD-	Pax7- MyoD+	Pax7+ MyoD+	TOTAL	Pax7+ MyoD-	Pax7- MyoD+	Pax7+ MyoD+	TOTAL		Pax7+ MyoD-	Pax7- MyoD+	Pax7+ MyoD+	Pax7+ MyoD-	Pax7- MyoD+	Pax7+ MyoD+				Myog+ MyoD-	Myog- MyoD+	Myog+ MyoD+	TOTAL	Myog+ MyoD-	Myog- MyoD+	Myog+ MyoD+	TOTAL		Myog+ MyoD-	Myog- MyoD+	Myog+ MyoD+	Myog+ MyoD-	Myog- MyoD+
0	3	58	61	1	0	31	32		0	4.91803	95.082	3.125	0	96.875				2	4	9	15	4	11	7	22		13.3333	26.6667	60	18.1818	50	31.8182				0	0	17	17	0	14	14	28		0	0	100	0	50
0	5	22	27	0	0	41	41		0	18.5185	81.4815	0	0	100				0	10	2	12	9	17	8	34		0	83.3333	16.6667	26.4706	50	23.5294				0	1	17	18	0	23	12	35		0	5.55556	94.4444	0	65.7143
0	6	19	25	0	3	21	24		0	24	76	0	12.5	87.5				6	9	5	20	2	14	1	17		30	45	25	11.7647	82.3529	5.88235				0	4	5	9	3	19	13	35		0	44.4444	55.5556	8.57143	54.2857
0	0	13	13	0	4	38	42		0	0	100	0	9.52381	90.4762				2	9	5	16	0	17	10	27		12.5	56.25	31.25	0	62.963	37.037				2	9	5	16	0	31	10	41		12.5	56.25	31.25	0	75.6098
0	0	36	36	0	0	19	19		0	0	100	0	0	100				4	10	0	14	1	9	5	15		28.5714	71.4286	0	6.66667	60	33.3333				1	23	14	38	0	17	7	24		2.63158	60.5263	36.8421	0	70.8333
0	2	44	46	0	1	16	17		0	4.34783	95.6522	0	5.88235	94.1176				8	25	3	36	3	19	12	34		22.2222	69.4444	8.33333	8.82353	55.8824	35.2941				0	12	18	30	0	8	14	22		0	40	60	0	36.3636
0	0	46	46	0	2	37	39		0	0	100	0	5.12821	94.8718				3	14	4	21	3	9	8	20		14.2857	66.6667	19.0476	15	45	40				1	14	8	23	0	14	5	19		4.34783	60.8696	34.7826	0	73.6842
0	1	28	29	0	3	34	37		0	3.44828	96.5517	0	8.10811	91.8919				1	12	0	13	4	15	13	32		7.69231	92.3077	0	12.5	46.875	40.625				1	22	21	44	0	16	4	20		2.27273	50	47.7273	0	80
1	0	61	62	1	0	46	47		1.6129	0	98.3871	2.12766	0	97.8723				0	22	0	22	7	12	5	24		0	100	0	29.1667	50	20.8333				1	13	9	23	3	20	3	26		4.34783	56.5217	39.1304	11.5385	76.9231
0	0	48	48	0	0	27	27		0	0	100	0	0	100				0	15	1	16	6	14	10	30		0	93.75	6.25	20	46.6667	33.3333				0	5	16	21	2	6	11	19		0	23.8095	76.1905	10.5263	31.5789
0	1	48	49	0	2	18	20		0	2.04082	97.9592	0	10	90				20	15	25	60	5	22	10	37		33.3333	25	41.6667	13.5135	59.4595	27.027				1	4	18	23	1	17	22	40		4.34783	17.3913	78.2609	2.5	42.5
0	0	26	26	0	8	34	42		0	0	100	0	19.0476	80.9524				3	27	10	40	5	34	16	55		7.5	67.5	25	9.09091	61.8182	29.0909				0	12	36	48	0	4	16	20		0	25	75	0	20
0	0	21	21	0	0	29	29		0	0	100	0	0	100				17	17	48	82	6	35	6	47		20.7317	20.7317	58.5366	12.766	74.4681	12.766				0	49	32	81	0	7	9	16		0	60.4938	39.5062	0	43.75
0	0	27	27	0	2	16	18		0	0	100	0	11.1111	88.8889				8	30	32	70	0	4	2	6		11.4286	42.8571	45.7143	0	66.6667	33.3333				0	26	18	44	0	11	34	45		0	59.0909	40.9091	0	24.4444
0	1	17	18	0	1	21	22		0	5.55556	94.4444	0	4.54545	95.4545				5	33	19	57	0	13	3	16		8.77193	57.8947	33.3333	0	81.25	18.75				2	14	29	45	0	5	8	13		4.44444	31.1111	64.4444	0	38.4615
5	5	75	85	0	2	18	20		5.88235	5.88235	88.2353	0	10	90				23	10	42	75	2	3	4	9		30.6667	13.3333	56	22.2222	33.3333	44.4444				2	31	48	81	0	5	18	23		2.46914	38.2716	59.2593	0	21.7391
0	0	93	93	0	0	26	26		0	0	100	0	0	100				7	20	12	39	1	6	1	8		17.9487	51.2821	30.7692	12.5	75	12.5				0	17	38	55	3	7	36	46		0	30.9091	69.0909	6.52174	15.2174
0	6	75	81	0	6	44	50		0	7.40741	92.5926	0	12	88				6	36	26	68	0	15	9	24		8.82353	52.9412	38.2353	0	62.5	37.5				0	27	39	66	0	10	20	30		0	40.9091	59.0909	0	33.3333
0	5	54	59	0	1	14	15		0	8.47458	91.5254	0	6.66667	93.3333				11	38	21	70	5	24	14	43		15.7143	54.2857	30	11.6279	55.814	32.5581				0	36	24	60	0	33	9	42		0	60	40	0	78.5714
0	5	40	45	3	2	34	39		0	11.1111	88.8889	7.69231	5.12821	87.1795				0	26	2	28	6	34	10	50		0	92.8571	7.14286	12	68	20				0	20	5	25	0	5	23	28		0	80	20	0	17.8571
6	0	40	46	1	1	34	36		13.0435	0	86.9565	2.77778	2.77778	94.4444				3	5	3	11	2	3	4	9		27.2727	45.4545	27.2727	22.2222	33.3333	44.4444				0	69	47	116	1	38	35	74		0	59.4828	40.5172	1.35135	51.3514
0	4	57	61	1	3	35	39		0	6.55738	93.4426	2.5641	7.69231	89.7436				6	17	17	40	3	18	13	34		15	42.5	42.5	8.82353	52.9412	38.2353				0	37	32	69	0	22	31	53		0	53.6232	46.3768	0	41.5094
0	0	148	148	2	2	43	47		0	0	100	4.25532	4.25532	91.4894				0	4	2	6	9	21	14	44		0	66.6667	33.3333	20.4545	47.7273	31.8182				25	2	53	80	0	14	7	21		31.25	2.5	66.25	0	66.6667
0	0	41	41	1	4	108	113		0	0	100	0.884956	3.53982	95.5752				2	21	18	41	0	3	3	6		4.87805	51.2195	43.9024	0	50	50				0	0	25	25	1	3	41	45		0	0	100	2.22222	6.66667
0	2	59	61	1	0	42	43		0	3.27869	96.7213	2.32558	0	97.6744				3	16	6	25	0	0	2	2		12	64	24	0	0	100				2	0	13	15	0	2	6	8		13.3333	0	86.6667	0	25
2	0	108	110	0	0	26	26		1.81818	0	98.1818	0	0	100				7	23	2	32	5	4	2	11		21.875	71.875	6.25	45.4545	36.3636	18.1818				0	0	58	58	0	0	17	17		0	0	100	0	0
0	0	47	47	1	0	20	21		0	0	100	4.7619	0	95.2381				1	28	17	46	1	21	12	34		2.17391	60.8696	36.9565	2.94118	61.7647	35.2941				0	0	17	17	1	0	24	25		0	0	100	4	0
0	0	65	65	0	2	29	31		0	0	100	0	6.45161	93.5484				0	17	9	26	2	1	0	3		0	65.3846	34.6154	66.6667	33.3333	0				1	5	43	49	0	6	18	24		2.04082	10.2041	87.7551	0	25
0	0	24	24	2	0	15	17		0	0	100	11.7647	0	88.2353				7	6	12	25	6	23	0	29		28	24	48	20.6897	79.3103	0				0	1	21	22	0	4	17	21		0	4.54545	95.4545	0	19.0476
0	0	86	86	2	2	48	52		0	0	100	3.84615	3.84615	92.3077				16	27	31	74	1	19	5	25		21.6216	36.4865	41.8919	4	76	20				0	0	61	61	0	0	30	30		0	0	100	0	0
0	0	36	36	0	0	52	52		0	0	100	0	0	100				12	24	16	52	6	29	12	47		23.0769	46.1538	30.7692	12.766	61.7021	25.5319				2	0	15	17	0	7	6	13		11.7647	0	88.2353	0	53.8462
0	0	52	52	0	0	2	2		0	0	100	0	0	100				2	2	7	11	6	23	34	63		18.1818	18.1818	63.6364	9.52381	36.5079	53.9683				0	0	47	47	0	3	13	16		0	0	100	0	18.75
0	0	53	53	0	0	35	35		0	0	100	0	0	100				16	31	33	80	5	39	14	58		20	38.75	41.25	8.62069	67.2414	24.1379				0	5	28	33	0	10	19	29		0	15.1515	84.8485	0	34.4828
0	0	38	38	0	0	40	40		0	0	100	0	0	100				12	8	6	26	9	19	6	34		46.1538	30.7692	23.0769	26.4706	55.8824	17.6471				0	29	32	61	0	2	23	25		0	47.541	52.459	0	8
0	0	80	80	0	0	58	58		0	0	100	0	0	100				11	21	10	42	5	24	8	37		26.1905	50	23.8095	13.5135	64.8649	21.6216				0	37	16	53	0	1	39	40		0	69.8113	30.1887	0	2.5
0	0	66	66	0	0	44	44		0	0	100	0	0	100				5	9	15	29	5	22	25	52		17.2414	31.0345	51.7241	9.61538	42.3077	48.0769				1	56	31	88	0	7	26	33		1.13636	63.6364	35.2273	0	21.2121
0	0	23	23	0	0	29	29		0	0	100	0	0	100				21	25	13	59	4	20	5	29		35.5932	42.3729	22.0339	13.7931	68.9655	17.2414				0	31	14	45	0	6	7	13		0	68.8889	31.1111	0	46.1538
0	0	32	32	0	0	32	32		0	0	100	0	0	100				15	19	19	53	0	6	1	7		28.3019	35.8491	35.8491	0	85.7143	14.2857				0	40	11	51	0	19	16	35		0	78.4314	21.5686	0	54.2857
0	0	74	74	0	0	30	30		0	0	100	0	0	100				3	17	5	25	1	13	13	27		12	68	20	3.7037	48.1481	48.1481				0	43	36	79	0	15	11	26		0	54.4304	45.5696	0	57.6923
0	0	44	44	0	0	68	68		0	0	100	0	0	100				8	16	16	40	0	17	3	20		20	40	40	0	85	15				6	37	65	108	3	11	13	27		5.55556	34.2593	60.1852	11.1111	40.7407
0	0	51	51	0	0	73	73		0	0	100	0	0	100				0	14	10	24	0	4	0	4		0	58.3333	41.6667	0	100	0				2	37	27	66	0	20	20	40		3.0303	56.0606	40.9091	0	50
				0	0	45	45					0	0	100				0	0	4	4	0	9	1	10		0	0	100	0	90	10				0	20	18	38	0	16	18	34		0	52.6316	47.3684	0	47.0588
				0	0	26	26					0	0	100				3	10	13	26	8	17	1	26		11.5385	38.4615	50	30.7692	65.3846	3.84615				1	38	40	79	0	27	8	35		1.26582	48.1013	50.6329	0	77.1429
				0	0	35	35					0	0	100				0	2	3	5	2	11	2	15		0	40	60	13.3333	73.3333	13.3333				1	64	53	118	0	15	15	30		0.847458	54.2373	44.9153	0	50
				0	0	58	58					0	0	100				3	15	3	21	4	0	5	9		14.2857	71.4286	14.2857	44.4444	0	55.5556				0	2	16	18	0	26	22	48		0	11.1111	88.8889	0	54.1667
				0	0	24	24					0	0	100				12	27	21	60	0	5	0	5		20	45	35	0	100	0				0	4	8	12	0	17	6	23		0	33.3333	66.6667	0	73.913
				0	0	68	68					0	0	100				10	24	28	62	1	15	3	19		16.129	38.7097	45.1613	5.26316	78.9474	15.7895				0	50	53	103	0	15	5	20		0	48.5437	51.4563	0	75
				0	0	32	32					0	0	100				9	36	21	66	3	6	2	11		13.6364	54.5455	31.8182	27.2727	54.5455	18.1818				0	24	38	62	0	17	9	26		0	38.7097	61.2903	0	65.3846
				0	0	27	27					0	0	100				0	16	0	16	3	16	7	26		0	100	0	11.5385	61.5385	26.9231				0	12	22	34	0	16	19	35		0	35.2941	64.7059	0	45.7143
																		26	39	19	84	12	28	20	60		30.9524	46.4286	22.619	20	46.6667	33.3333				5	18	41	64	0	17	9	26		7.8125	28.125	64.0625	0	65.3846
																		16	23	26	65	1	17	4	22		24.6154	35.3846	40	4.54545	77.2727	18.1818				3	13	23	39	5	16	15	36		7.69231	33.3333	58.9744	13.8889	44.4444
																		5	33	13	51	2	11	5	18		9.80392	64.7059	25.4902	11.1111	61.1111	27.7778				0	33	61	94	0	10	5	15		0	35.1064	64.8936	0	66.6667
																		2	26	19	47	6	35	10	51		4.25532	55.3191	40.4255	11.7647	68.6275	19.6078				0	31	109	140	1	5	7	13		0	22.1429	77.8571	7.69231	38.4615
																		3	5	15	23	2	3	3	8		13.0435	21.7391	65.2174	25	37.5	37.5				0	30	52	82	7	7	19	33		0	36.5854	63.4146	21.2121	21.2121
																		3	13	14	30	0	10	2	12		10	43.3333	46.6667	0	83.3333	16.6667				0	15	23	38	3	30	26	59		0	39.4737	60.5263	5.08475	50.8475
																		0	10	4	14	3	6	3	12		0	71.4286	28.5714	25	50	25				3	42	117	162	2	23	18	43		1.85185	25.9259	72.2222	4.65116	53.4884
																		1	11	25	37	12	17	5	34		2.7027	29.7297	67.5676	35.2941	50	14.7059				1	57	81	139	0	0	0	0		0.719424	41.0072	58.2734	#DIV/0!	#DIV/0!
																		1	10	12	23	3	15	6	24		4.34783	43.4783	52.1739	12.5	62.5	25				0	31	18	49	6	11	43	60		0	63.2653	36.7347	10	18.3333
																		9	12	30	51	8	32	6	46		17.6471	23.5294	58.8235	17.3913	69.5652	13.0435				1	7	24	32	0	16	5	21		3.125	21.875	75	0	76.1905
																		2	20	13	35	4	8	8	20		5.71429	57.1429	37.1429	20	40	40				0	26	7	33	0	5	4	9		0	78.7879	21.2121	0	55.5556
																		4	8	14	26	9	23	6	38		15.3846	30.7692	53.8462	23.6842	60.5263	15.7895				0	17	69	86	0	19	10	29		0	19.7674	80.2326	0	65.5172
																		2	17	21	40	3	19	17	39		5	42.5	52.5	7.69231	48.7179	43.5897				0	26	7	33	1	14	5	20		0	78.7879	21.2121	5	70
																		6	23	21	50	7	36	18	61		12	46	42	11.4754	59.0164	29.5082				0	37	70	107	2	17	14	33		0	34.5794	65.4206	6.06061	51.5152
																		8	22	9	39	1	6	0	7		20.5128	56.4103	23.0769	14.2857	85.7143	0				0	57	31	88	1	1	7	9		0	64.7727	35.2273	11.1111	11.1111
																		6	17	10	33	3	25	16	44		18.1818	51.5152	30.303	6.81818	56.8182	36.3636				1	80	58	139	0	7	4	11		0.719424	57.554	41.7266	0	63.6364
																		5	9	19	33	8	22	5	35		15.1515	27.2727	57.5758	22.8571	62.8571	14.2857				0	47	17	64	1	21	15	37		0	73.4375	26.5625	2.7027	56.7568
																		11	10	18	39	0	8	0	8		28.2051	25.641	46.1538	0	100	0				0	31	15	46	2	6	9	17		0	67.3913	32.6087	11.7647	35.2941
																		0	5	22	27	2	11	3	16		0	18.5185	81.4815	12.5	68.75	18.75				0	54	9	63	0	6	9	15		0	85.7143	14.2857	0	40
																		9	19	25	53	8	26	26	60		16.9811	35.8491	47.1698	13.3333	43.3333	43.3333				0	47	19	66	0	32	8	40		0	71.2121	28.7879	0	80
																		7	11	18	36	3	30	12	45		19.4444	30.5556	50	6.66667	66.6667	26.6667				0	64	43	107	0	17	9	26		0	59.8131	40.1869	0	65.3846
																		3	15	19	37	7	10	9	26		8.10811	40.5405	51.3514	26.9231	38.4615	34.6154				1	23	16	40	1	36	17	54		2.5	57.5	40	1.85185	66.6667
																		4	20	26	50	4	13	15	32		8	40	52	12.5	40.625	46.875				0	37	43	80	1	25	21	47		0	46.25	53.75	2.12766	53.1915
																		1	12	18	31	5	31	29	65		3.22581	38.7097	58.0645	7.69231	47.6923	44.6154				16	40	37	93	0	54	27	81		17.2043	43.0108	39.7849	0	66.6667
																		1	23	43	67	2	18	16	36		1.49254	34.3284	64.1791	5.55556	50	44.4444				0	59	13	72	0	64	36	100		0	81.9444	18.0556	0	64
																		5	15	27	47	9	12	28	49		10.6383	31.9149	57.4468	18.3673	24.4898	57.1429				0	53	18	71	0	13	2	15		0	74.6479	25.3521	0	86.6667
																		11	38	41	90	7	22	12	41		12.2222	42.2222	45.5556	17.0732	53.6585	29.2683				0	45	13	58	1	55	13	69		0	77.5862	22.4138	1.44928	79.7101
																		22	26	100	148	0	5	17	22		14.8649	17.5676	67.5676	0	22.7273	77.2727				0	33	25	58	0	34	4	38		0	56.8966	43.1034	0	89.4737
																		3	17	20	40	0	4	4	8		7.5	42.5	50	0	50	50				0	57	12	69	0	18	12	30		0	82.6087	17.3913	0	60
																		17	37	58	112	0	4	8	12		15.1786	33.0357	51.7857	0	33.3333	66.6667				0	46	16	62	1	38	16	55		0	74.1935	25.8065	1.81818	69.0909
																		6	35	36	77	3	8	3	14		7.79221	45.4545	46.7532	21.4286	57.1429	21.4286				0	43	24	67	0	32	19	51		0	64.1791	35.8209	0	62.7451
																		13	29	37	79	5	7	8	20		16.4557	36.7089	46.8354	25	35	40				0	50	26	76	0	17	10	27		0	65.7895	34.2105	0	62.963
																		6	13	12	31	3	13	8	24		19.3548	41.9355	38.7097	12.5	54.1667	33.3333				0	41	6	47	2	26	24	52		0	87.234	12.766	3.84615	50
																		2	19	16	37	11	11	8	30		5.40541	51.3514	43.2432	36.6667	36.6667	26.6667				0	51	3	54	0	35	7	42		0	94.4444	5.55556	0	83.3333
																		7	23	21	51	1	4	4	9		13.7255	45.098	41.1765	11.1111	44.4444	44.4444				0	76	23	99	1	14	14	29		0	76.7677	23.2323	3.44828	48.2759
																		15	31	19	65	2	6	10	18		23.0769	47.6923	29.2308	11.1111	33.3333	55.5556				4	34	44	82	1	10	7	18		4.87805	41.4634	53.6585	5.55556	55.5556
																						2	5	3	10					20	50	30				0	52	12	64	1	13	20	34		0	81.25	18.75	2.94118	38.2353
																						13	19	18	50					26	38	36				0	83	31	114	5	13	14	32		0	72.807	27.193	15.625	40.625
																																				0	51	7	58	0	18	28	46		0	87.931	12.069	0	39.1304
																																				0	80	23	103	3	34	23	60		0	77.6699	22.3301	5	56.6667
																																				0	41	10	51	3	28	6	37		0	80.3922	19.6078	8.10811	75.6757
																																				0	42	30	72	0	3	15	18		0	58.3333	41.6667	0	16.6667
																																				0	23	19	42	0	25	0	25		0	54.7619	45.2381	0	100
																																				3	28	20	51	1	25	7	33		5.88235	54.902	39.2157	3.0303	75.7576
																																				0	78	52	130	2	17	8	27		0	60	40	7.40741	62.963
																																				2	63	60	125	0	12	10	22		1.6	50.4	48	0	54.5455
																																				0	80	24	104	0	22	3	25		0	76.9231	23.0769	0	88
																																								0	9	7	16					0	56.25
																																								0	13	4	17					0	76.4706
																																								0	13	7	20					0	65
																																								1	18	18	37					2.7027	48.6486
																																								0	38	7	45					0	84.4444
																																								0	34	3	37					0	91.8919
																																								1	16	19	36					2.77778	44.4444
																																								2	4	20	26					7.69231	15.3846
																																								2	6	18	26					7.69231	23.0769
																																								0	23	11	34					0	67.6471
[truncated: 1 more columns]

## Sheet: Sup fig3 T96
Control				Mutant					Control %			Mutant %						Control				Mutant					Control %			Mutant %						Control				Mutant					Control %			Mutant %
Pax7+ Myf5-	Pax7- Myf5+	Pax7+ Myf5+	TOTAL	Pax7+ Myf5-	Pax7- Myf5+	Pax7+ Myf5+	TOTAL		Pax7+ Myf5-	Pax7- Myf5+	Pax7+ Myf5+	Pax7+ Myf5-	Pax7- Myf5+	Pax7+ Myf5+				Pax7+ MyoD-	Pax7- MyoD+	Pax7+ MyoD+	TOTAL	Pax7+ MyoD-	Pax7- MyoD+	Pax7+ MyoD+	TOTAL		Pax7+ MyoD-	Pax7- MyoD+	Pax7+ MyoD+	Pax7+ MyoD-	Pax7- MyoD+	Pax7+ MyoD+				Myog+ MyoD-	Myog- MyoD+	Myog+ MyoD+	TOTAL	Myog+ MyoD-	Myog- MyoD+	Myog+ MyoD+	TOTAL		Myog+ MyoD-	Myog- MyoD+	Myog+ MyoD+	Myog+ MyoD-	Myog- MyoD+
0	0	16	16	0	0	50	50		0	0	100	0	0	100				6	5	17	28	12	17	10	39		21.4286	17.8571	60.7143	30.7692	43.5897	25.641				5	5	71	92	2	25	19	53		5.43478	5.43478	77.1739	3.77358	47.1698
0	0	10	10	0	0	7	7		0	0	100	0	0	100				24	9	106	139	4	7	9	20		17.2662	6.47482	76.259	20	35	45				7	9	64	89	3	41	54	114		7.86517	10.1124	71.9101	2.63158	35.9649
0	0	7	7	0	0	12	12		0	0	100	0	0	100				24	11	47	82	6	9	7	22		29.2683	13.4146	57.3171	27.2727	40.9091	31.8182				10	28	145	201	1	36	36	81		4.97512	13.9303	72.1393	1.23457	44.4444
0	0	0	0	0	0	10	10		#DIV/0!	#DIV/0!	#DIV/0!	0	0	100				17	9	92	118	14	15	22	51		14.4068	7.62712	77.9661	27.451	29.4118	43.1373				8	30	100	158	0	19	20	45		5.06329	18.9873	63.2911	0	42.2222
0	0	11	11	0	0	20	20		0	0	100	0	0	100				19	22	45	86	16	25	19	60		22.093	25.5814	52.3256	26.6667	41.6667	31.6667				7	14	51	81	5	19	45	73		8.64198	17.284	62.963	6.84932	26.0274
0	0	11	11	0	0	6	6		0	0	100	0	0	100				0	3	50	53	2	14	9	25		0	5.66038	94.3396	8	56	36				6	13	101	142	2	21	24	51		4.22535	9.15493	71.1268	3.92157	41.1765
0	0	2	2	0	0	46	46		0	0	100	0	0	100				8	29	27	64	10	9	4	23		12.5	45.3125	42.1875	43.4783	39.1304	17.3913				7	6	121	149	0	15	16	39		4.69799	4.02685	81.2081	0	38.4615
0	0	4	4	0	0	10	10		0	0	100	0	0	100				9	21	23	53	25	22	17	64		16.9811	39.6226	43.3962	39.0625	34.375	26.5625				0	3	90	101	0	36	14	52		0	2.9703	89.1089	0	69.2308
0	0	5	5	0	0	15	15		0	0	100	0	0	100				14	20	55	89	37	18	24	79		15.7303	22.4719	61.7978	46.8354	22.7848	30.3797				0	14	111	138	1	42	31	79		0	10.1449	80.4348	1.26582	53.1646
0	0	6	6	0	0	26	26		0	0	100	0	0	100				19	8	67	94	3	7	12	22		20.2128	8.51064	71.2766	13.6364	31.8182	54.5455				12	4	97	125	1	24	29	54		9.6	3.2	77.6	1.85185	44.4444
0	0	14	14	0	0	18	18		0	0	100	0	0	100				15	5	88	108	8	21	14	43		13.8889	4.62963	81.4815	18.6047	48.8372	32.5581				7	5	111	136	2	25	22	57		5.14706	3.67647	81.6176	3.50877	43.8596
0	0	5	5	0	0	23	23		0	0	100	0	0	100				35	60	51	146	20	6	38	64		23.9726	41.0959	34.9315	31.25	9.375	59.375				2	21	24	47	2	28	17	47		4.25532	44.6809	51.0638	4.25532	59.5745
0	0	9	9	0	0	0	0		0	0	100	#DIV/0!	#DIV/0!	#DIV/0!				28	57	19	104	9	6	12	27		26.9231	54.8077	18.2692	33.3333	22.2222	44.4444				0	33	12	45	0	22	4	26		0	73.3333	26.6667	0	84.6154
0	0	6	6	0	0	28	28		0	0	100	0	0	100				48	77	27	152	40	32	41	113		31.5789	50.6579	17.7632	35.3982	28.3186	36.2832				19	4	94	132	0	5	21	26		14.3939	3.0303	71.2121	0	19.2308
0	0	0	0	0	0	30	30		#DIV/0!	#DIV/0!	#DIV/0!	0	0	100				69	129	33	231	15	24	17	56		29.8701	55.8442	14.2857	26.7857	42.8571	30.3571				2	18	15	40	4	9	16	29		5	45	37.5	13.7931	31.0345
0	0	11	11	0	0	12	12		0	0	100	0	0	100				97	73	23	193	15	42	18	75		50.2591	37.8238	11.9171	20	56	24				0	129	43	172	3	25	15	44		0	75	25	6.81818	56.8182
0	0	5	5	0	0	14	14		0	0	100	0	0	100				54	42	37	133	9	28	16	53		40.6015	31.5789	27.8195	16.9811	52.8302	30.1887				0	19	28	49	1	42	17	60		0	38.7755	57.1429	1.66667	70
6	0	18	24	0	0	18	18		25	0	75	0	0	100				30	92	40	162	35	34	24	93		18.5185	56.7901	24.6914	37.6344	36.5591	25.8065				6	26	85	119	5	11	18	45		5.04202	21.8487	71.4286	11.1111	24.4444
0	0	44	44	0	0	33	33		0	0	100	0	0	100				120	97	30	247	20	23	3	46		48.583	39.2713	12.1457	43.4783	50	6.52174				6	40	61	114	6	27	11	44		5.26316	35.0877	53.5088	13.6364	61.3636
2	0	46	48	3	0	33	36		4.16667	0	95.8333	8.33333	0	91.6667				45	36	39	120	22	34	35	91		37.5	30	32.5	24.1758	37.3626	38.4615				9	7	42	62	0	24	15	39		14.5161	11.2903	67.7419	0	61.5385
11	0	23	34	3	0	18	21		32.3529	0	67.6471	14.2857	0	85.7143				114	37	51	202	10	19	20	49		56.4356	18.3168	25.2475	20.4082	38.7755	40.8163				5	13	26	51	2	25	17	44		9.80392	25.4902	50.9804	4.54545	56.8182
16	0	48	64	0	0	2	2		25	0	75	0	0	100								22	26	19	67					32.8358	38.806	28.3582				1	15	24	47	2	5	28	41		2.12766	31.9149	51.0638	4.87805	12.1951
0	0	44	44	2	0	8	10		0	0	100	20	0	80								33	45	20	98					33.6735	45.9184	20.4082				3	26	66	104	0	1	10	11		2.88462	25	63.4615	0	9.09091
17	0	37	54	8	0	33	41		31.4815	0	68.5185	19.5122	0	80.4878																						4	28	36	73	0	3	28	39		5.47945	38.3562	49.3151	0	7.69231
10	0	18	28	12	0	33	45		35.7143	0	64.2857	26.6667	0	73.3333																						0	25	26	54	0	2	19	21		0	46.2963	48.1481	0	9.52381
8	0	16	24	18	0	29	47		33.3333	0	66.6667	38.2979	0	61.7021																						0	19	51	76	3	26	16	71		0	25	67.1053	4.22535	36.6197
17	0	21	38	30	0	30	60		44.7368	0	55.2632	50	0	50																						3	38	23	65	2	2	11	17		4.61538	58.4615	35.3846	11.7647	11.7647
18	0	69	87	15	0	5	20		20.6897	0	79.3103	75	0	25																						0	28	26	54	1	0	15	18		0	51.8519	48.1481	5.55556	0
37	0	28	65	6	0	3	9		56.9231	0	43.0769	66.6667	0	33.3333																						2	45	61	114	0	8	21	34		1.75439	39.4737	53.5088	0	23.5294
11	0	9	20	7	0	13	20		55	0	45	35	0	65																						0	44	48	93	0	5	10	15		0	47.3118	51.6129	0	33.3333
5	0	67	72	7	0	13	20		6.94444	0	93.0556	35	0	65																						5	71	47	133	2	3	11	16		3.7594	53.3835	35.3383	12.5	18.75
5	0	131	136	19	0	17	36		3.67647	0	96.3235	52.7778	0	47.2222																						1	14	58	86	0	9	20	29		1.16279	16.2791	67.4419	0	31.0345
5	0	76	81	14	0	24	38		6.17284	0	93.8272	36.8421	0	63.1579																						1	10	37	54	2	15	42	70		1.85185	18.5185	68.5185	2.85714	21.4286
3	0	15	18	3	0	38	41		16.6667	0	83.3333	7.31707	0	92.6829																						0	13	48	73	2	12	25	42		0	17.8082	65.7534	4.7619	28.5714
1	0	17	18	2	0	66	68		5.55556	0	94.4444	2.94118	0	97.0588																						0	12	70	86	1	26	41	74		0	13.9535	81.3953	1.35135	35.1351
5	0	104	109	0	0	28	28		4.58716	0	95.4128	0	0	100																						3	16	44	78	1	31	16	50		3.84615	20.5128	56.4103	2	62
0	1	80	81	17	0	46	63		0	1.23457	98.7654	26.9841	0	73.0159																						5	20	50	92	0	25	40	81		5.43478	21.7391	54.3478	0	30.8642
0	1	140	141	2	1	54	57		0	0.70922	99.2908	3.50877	1.75439	94.7368																						2	27	54	101	2	14	71	101		1.9802	26.7327	53.4653	1.9802	13.8614
0	3	93	96	0	0	65	65		0	3.125	96.875	0	0	100																						0	22	50	92	1	7	22	32		0	23.913	54.3478	3.125	21.875
				8	0	39	47					17.0213	0	82.9787																						3	21	62	101	3	16	48	75		2.9703	20.7921	61.3861	4	21.3333
				0	0	49	49					0	0	100																						6	16	70	103	4	18	33	61		5.82524	15.534	67.9612	6.55738	29.5082
				5	0	50	55					9.09091	0	90.9091																						4	23	77	114	2	17	32	59		3.50877	20.1754	67.5439	3.38983	28.8136
				0	0	30	30					0	0	100																						6	49	118	182	6	14	19	44		3.2967	26.9231	64.8352	13.6364	31.8182
				0	0	38	38					0	0	100																						9	21	128	186	2	4	13	26		4.83871	11.2903	68.8172	7.69231	15.3846
																																				16	28	143	202	1	7	28	47		7.92079	13.8614	70.7921	2.12766	14.8936
																																				1	70	136	218	26	3	36	68		0.458716	32.1101	62.3853	38.2353	4.41176
																																				1	19	62	89	1	11	18	42		1.1236	21.3483	69.6629	2.38095	26.1905
																																				12	60	124	214	3	4	8	21		5.60748	28.0374	57.9439	14.2857	19.0476
																																				6	34	135	185	1	22	36	64		3.24324	18.3784	72.973	1.5625	34.375
																																				1	43	49	98	8	13	36	69		1.02041	43.8776	50	11.5942	18.8406
																																				5	38	119	171	8	22	32	71		2.92398	22.2222	69.5906	11.2676	30.9859
																																				4	29	133	169	5	7	31	55		2.36686	17.1598	78.6982	9.09091	12.7273
																																								3	27	44	87					3.44828	31.0345
[truncated: 1 more columns]

## Sheet: Sup fig4b
	Control				TA3 cKO
	tomato +	caspase +	%		tomato +	caspase +	%
1	14	0	0	1	33	0	0
2	24	0	0	2	15	0	0
3	21	0	0	3	33	0	0
4	68	0	0	4	20	0	0
5	59	0	0	5	26	0	0
6	32	0	0	6	30	0	0
7	17	0	0	7	19	0	0
8	18	0	0	8	27	0	0
				9	20	0	0
				10	9

## Sheet: Sup6e, f
	Control - Pur			Control + Pur			TA3iSC-KO -Pur			TA3iSC-KO +Pur
Gli1	1	1	1	1.08272	1.16743	1.0745	1	1	1		0.906262	1.0745
Ptch1	1	1	1		1.09531	1.21419	1	1	1		1.46206	1.39442
Axin2	1	1	1	0.271433	1.48693	0.613301	1	1	1	0.64842	1.30888	1.20944
	Control - BIO			Control + BIO			TA3iSC-KO + BIO			TA3iSC-KO + BIO
Gli1	1	1	1	1.58832		1.06093	1	1	1	1.02432	0.332709	1.42142
Ptch1	1	1	1	1.4206	1.40056	1.3516	1	1	1	1.96428	2.29157	1.31134
Axin2	1	1	1	38.1647	227.439	53.1869	1	1	1	258.975	229.444	52.7829
